# Supplementary material for: Ethyl 2-amino-6-(4-bromo­phen­yl)-4-(4-fluoro­phen­yl)cyclo­hexa-1,3-diene-1-carboxyl­ate
Source: Acta Crystallogr Sect E Struct Rep Online. 2013 Aug 23;69(Pt 9):o1473. doi: 10.1107/S1600536813023325 (PMC3884405; doi:10.1107/S1600536813023325)
Supplement: Supplementary file 1 [file e-69-o1473-sup1.cif]

##############################################################################
#                                                                            #
# This CIF contains the data in a paper accepted for publication in          #
# Acta Crystallographica Section E. It conforms to the requirements of       #
# Notes for Authors for Acta Crystallographica Section E, and has been       #
# peer reviewed under the auspices of the IUCr Commission on Journals.       #
#                                                                            #
# Full details of the Crystallographic Information File format               #
# are given in the paper "The Crystallographic Information File (CIF):       #
# a New Standard Archive File for Crystallography" by S. R. Hall, F. H.      #
# Allen and I. D. Brown [Acta Cryst. (1991), A47, 655-685].                  #
#                                                                            #
# The current version of the core CIF dictionary is obtainable from          #
# ftp://ftp.iucr.org/pub/cif_core.dic.                                       #
#                                                                            #
# Software is freely available for graphical display of the structure(s)     #
# in this CIF. For information consult the CIF software page                 #
# http://www.iucr.org/resources/cif/software.                                #
#                                                                            #
# This file may be used for bona fide research purposes within the           #
# scientific community so long as proper attribution is given to the journal # 
# article from which it was obtained.                                        #
#                                                                            #
##############################################################################
data_I
_audit_creation_method
;
  Olex2 1.2
  (compiled Apr 23 2013 17:54:37, GUI svn.r4466)
;
_journal_date_recd_electronic     2013-08-14
_journal_date_accepted     2013-08-19
_journal_name_full     'Acta Crystallographica, Section E'
_journal_year     2013
_journal_volume     69
_journal_issue      9
_journal_page_first     o1473
_journal_page_last     o1473
_journal_paper_category     QO
_journal_paper_doi     10.1107/S1600536813023325
_journal_coeditor_code     HG5341
_publ_contact_author_name     'Jasinski, Jerry P.'
_publ_contact_author_address
;
Department of Chemistry
Keene State College
229 Main Street
Keene, New Hampshire 03435, USA
;
_publ_contact_author_email     jjasinski@keene.edu
_publ_contact_author_fax     ?
_publ_contact_author_phone     '603 358-2563'
_publ_section_title
;
Ethyl
2-amino-6-(4-bromophenyl)-4-(4-fluorophenyl)cyclohexa-1,3-diene-1-carboxylate
;
loop_
    _publ_author_name
    _publ_author_address
    'Narayana, B.'
;
Department of Studies in Chemistry
Mangalore University
Mangalagangotri 574 199, India
;
    'Sapnakumari, M.'
;
Department of Studies in Chemistry
Mangalore University
Mangalagangotri 574 199, India
;
    'Jasinski, Jerry P.'
;
Department of Chemistry
Keene State College
229 Main Street
Keene, NH 03435-2001, USA
;
    'Fraiser, Peter M.'
;
Department of Chemistry
Keene State College
229 Main Street
Keene, NH 03435-2001, USA
;
    'Yathirajan, H. S.'
;
Department of Studies in Chemistry
University of Mysore
Manasagangotri, Mysore 570 006, India
;
_chemical_name_systematic
;
Ethyl
2-amino-6-(4-bromophenyl)-4-(4-fluorophenyl)cyclohexa-1,3-diene-1-carboxylate
;
_chemical_name_common
;
Ethyl
2-amino-6-(4-bromophenyl)-4-(4-fluorophenyl)cyclohexa-1,3-diene-1-carboxylate
;
_chemical_formula_moiety     'C21 H19 Br F N O2'
_chemical_formula_sum     'C21 H19 Br F N O2'
_chemical_formula_iupac     'C21 H19 Br F N O2'
_chemical_formula_weight     416.28
_chemical_melting_point     ?
_shelx_space_group_comment
;
The symmetry employed for this shelxl refinement is uniquely defined
by the following loop, which should always be used as a source of
symmetry information in preference to the above space-group names.
They are only intended as comments.
;
_space_group_crystal_system     monoclinic
_space_group_name_H-M_alt     'P 21/n'
_space_group_name_Hall     '-P 2yn'
loop_
    _space_group_symop_operation_xyz
    'x, y, z'
    '-x+1/2, y+1/2, -z+1/2'
    '-x, -y, -z'
    'x-1/2, -y-1/2, z-1/2'
_cell_length_a     9.4599(2)
_cell_length_b     23.3634(5)
_cell_length_c     17.2312(4)
_cell_angle_alpha     90
_cell_angle_beta     96.001(2)
_cell_angle_gamma     90
_cell_volume     3787.51(15)
_cell_formula_units_Z     8
_cell_measurement_reflns_used     7321
_cell_measurement_theta_min     3.1956
_cell_measurement_theta_max     72.3076
_cell_measurement_temperature     173(2)
_exptl_crystal_description     irregular
_exptl_crystal_colour     yellow
_exptl_crystal_size_max     0.32
_exptl_crystal_size_mid     0.28
_exptl_crystal_size_min     0.22
_exptl_crystal_density_diffrn     1.460
_exptl_crystal_density_meas     ?
_exptl_crystal_density_method     ?
_exptl_crystal_F_000     1696
_exptl_absorpt_coefficient_mu     3.164
_exptl_absorpt_correction_type     multi-scan
_exptl_absorpt_process_details
;
(CrysAlis PRO and CrysAlis RED; Agilent, 2012)
;
_shelx_estimated_absorpt_T_min     ?
_shelx_estimated_absorpt_T_max     ?
_exptl_absorpt_correction_T_min     0.58653
_exptl_absorpt_correction_T_max     1.00000
_exptl_special_details     ?
_diffrn_ambient_temperature     173(2)
_diffrn_radiation_type     'Cu K\a'
_diffrn_radiation_wavelength     1.5418
_diffrn_radiation_monochromator     graphite
_diffrn_measurement_device_type     'Agilent Xcalibur (Eos, Gemini)'
_diffrn_measurement_method     '\w scans'
_diffrn_detector_area_resol_mean     16.0416
_diffrn_reflns_number     25170
_diffrn_reflns_av_R_equivalents     0.0396
_diffrn_reflns_theta_min     3.198
_diffrn_reflns_theta_max     72.457
_diffrn_reflns_theta_full     67.684
_diffrn_measured_fraction_theta_max     0.9971
_diffrn_measured_fraction_theta_full     0.9997
_diffrn_reflns_limit_h_min     -11
_diffrn_reflns_limit_h_max     10
_diffrn_reflns_limit_k_min     -28
_diffrn_reflns_limit_k_max     25
_diffrn_reflns_limit_l_min     -21
_diffrn_reflns_limit_l_max     20
_refine_special_details     ?
_reflns_number_total     7427
_reflns_number_gt     5973
_reflns_threshold_expression     I>2\s(I)
_refine_ls_structure_factor_coef     Fsqd
_refine_ls_matrix_type     full
_refine_ls_R_factor_all     0.0629
_refine_ls_R_factor_gt     0.0510
_refine_ls_wR_factor_gt     0.1370
_refine_ls_wR_factor_ref     0.1477
_refine_ls_goodness_of_fit_ref     1.025
_refine_ls_restrained_S_all     1.025
_refine_ls_number_reflns     7427
_refine_ls_number_parameters     487
_refine_ls_number_restraints     0
_refine_ls_hydrogen_treatment     mixed
_refine_ls_weighting_scheme     calc
_refine_ls_weighting_details
;
 w=1/[\s^2^(Fo^2^)+(0.0771P)^2^+2.9658P]
 where P=(Fo^2^+2Fc^2^)/3
;
_atom_sites_solution_hydrogens     mixed
_atom_sites_solution_primary     direct
_atom_sites_solution_secondary     ?
_refine_ls_shift/su_max     0.001
_refine_ls_shift/su_mean     0.000
_refine_diff_density_max     1.134
_refine_diff_density_min     -0.526
_refine_ls_extinction_method     none
_refine_ls_extinction_coef     .
loop_
    _atom_type_symbol
    _atom_type_description
    _atom_type_scat_dispersion_real
    _atom_type_scat_dispersion_imag
    _atom_type_scat_source
    'C' 'C' 0.0181 0.0091
                         'International Tables Vol C Tables 4.2.6.8 and 6.1.1.4'
    'H' 'H' 0.0000 0.0000
                         'International Tables Vol C Tables 4.2.6.8 and 6.1.1.4'
    'N' 'N' 0.0311 0.0180
                         'International Tables Vol C Tables 4.2.6.8 and 6.1.1.4'
    'O' 'O' 0.0492 0.0322
                         'International Tables Vol C Tables 4.2.6.8 and 6.1.1.4'
    'F' 'F' 0.0727 0.0534
                         'International Tables Vol C Tables 4.2.6.8 and 6.1.1.4'
    'Br' 'Br' -0.6763 1.2805
                         'International Tables Vol C Tables 4.2.6.8 and 6.1.1.4'
_computing_data_collection     'CrysAlis PRO (Agilent, 2012)'
_computing_cell_refinement     'CrysAlis PRO (Agilent, 2012)'
_computing_data_reduction     'CrysAlis RED (Agilent, 2012)'
_computing_structure_solution     'SUPERFLIP (Palatinus & Chapuis, 2007)'
_computing_structure_refinement     'SHELXL2012 (Sheldrick, 2008)'
_computing_molecular_graphics     'XP in SHELXTL (Sheldrick, 2008)'
_computing_publication_material     'OLEX2 (Dolomanov <i>et al.</i>, 2009)'
loop_
    _atom_site_type_symbol
    _atom_site_label
    _atom_site_fract_x
    _atom_site_fract_y
    _atom_site_fract_z
    _atom_site_U_iso_or_equiv
    _atom_site_adp_type
    _atom_site_calc_flag
    _atom_site_occupancy
    _atom_site_disorder_assembly
    _atom_site_disorder_group
    Br Br1A 0.37157(5) 0.43234(2) 0.64815(2) 0.05829(15) Uani d 1 . .
    F F1A -0.1959(2) 0.20568(10) 0.24677(16) 0.0692(7) Uani d 1 . .
    O O1A 0.7906(2) 0.41473(10) 0.33655(13) 0.0414(5) Uani d 1 . .
    O O2A 0.7261(2) 0.46881(9) 0.23026(12) 0.0364(5) Uani d 1 . .
    N N1A 0.4536(3) 0.45651(12) 0.16870(16) 0.0377(6) Uani d 1 . .
    H H1AA 0.523(4) 0.4738(13) 0.1701(18) 0.022(8) Uiso d 1 . .
    H H1AB 0.382(4) 0.4657(16) 0.147(2) 0.039(10) Uiso d 1 . .
    C C1A 1.0010(5) 0.4226(2) 0.4216(3) 0.0819(16) Uani d 1 . .
    H H1AC 1.0218 0.3825 0.4110 0.123 Uiso calc 1 . .
    H H1AD 0.9448 0.4249 0.4662 0.123 Uiso calc 1 . .
    H H1AE 1.0903 0.4436 0.4337 0.123 Uiso calc 1 . .
    C C2A 0.9191(4) 0.44839(17) 0.3518(2) 0.0478(8) Uani d 1 . .
    H H2AA 0.8955 0.4888 0.3620 0.057 Uiso calc 1 . .
    H H2AB 0.9752 0.4471 0.3064 0.057 Uiso calc 1 . .
    C C3A 0.6981(3) 0.43038(12) 0.27564(17) 0.0317(6) Uani d 1 . .
    C C4A 0.5687(3) 0.39797(12) 0.27159(16) 0.0315(6) Uani d 1 . .
    C C5A 0.4532(3) 0.41309(12) 0.22021(16) 0.0315(6) Uani d 1 . .
    C C6A 0.3182(3) 0.38225(13) 0.22013(17) 0.0342(6) Uani d 1 . .
    H H6A 0.2340 0.3988 0.1947 0.041 Uiso calc 1 . .
    C C7A 0.3106(3) 0.33092(12) 0.25538(16) 0.0325(6) Uani d 1 . .
    C C8A 0.4461(3) 0.30516(12) 0.29415(17) 0.0345(6) Uani d 1 . .
    H H8AA 0.4924 0.2827 0.2552 0.041 Uiso calc 1 . .
    H H8AB 0.4227 0.2786 0.3357 0.041 Uiso calc 1 . .
    C C9A 0.5506(3) 0.35068(12) 0.32998(16) 0.0320(6) Uani d 1 . .
    H H9A 0.6451 0.3316 0.3416 0.038 Uiso calc 1 . .
    C C10A 0.5058(3) 0.37256(12) 0.40751(16) 0.0303(6) Uani d 1 . .
    C C11A 0.5381(4) 0.33980(13) 0.47408(18) 0.0385(7) Uani d 1 . .
    H H11A 0.5885 0.3049 0.4704 0.046 Uiso calc 1 . .
    C C12A 0.4988(4) 0.35662(14) 0.54587(18) 0.0436(7) Uani d 1 . .
    H H12A 0.5218 0.3337 0.5910 0.052 Uiso calc 1 . .
    C C13A 0.4255(3) 0.40728(14) 0.55037(18) 0.0388(7) Uani d 1 . .
    C C14A 0.3931(4) 0.44123(15) 0.4856(2) 0.0418(7) Uani d 1 . .
    H H14A 0.3431 0.4762 0.4897 0.050 Uiso calc 1 . .
    C C15A 0.4342(3) 0.42383(14) 0.41475(18) 0.0391(7) Uani d 1 . .
    H H15A 0.4130 0.4474 0.3701 0.047 Uiso calc 1 . .
    C C16A 0.1765(3) 0.29819(13) 0.25295(17) 0.0348(6) Uani d 1 . .
    C C17A 0.0446(4) 0.32440(14) 0.2399(2) 0.0452(8) Uani d 1 . .
    H H17A 0.0400 0.3646 0.2319 0.054 Uiso calc 1 . .
    C C18A -0.0808(4) 0.29345(16) 0.2383(2) 0.0500(8) Uani d 1 . .
    H H18A -0.1703 0.3122 0.2308 0.060 Uiso calc 1 . .
    C C19A -0.0729(4) 0.23585(16) 0.2475(2) 0.0472(8) Uani d 1 . .
    C C20A 0.0542(4) 0.20668(15) 0.2570(2) 0.0518(9) Uani d 1 . .
    H H20A 0.0565 0.1661 0.2612 0.062 Uiso calc 1 . .
    C C21A 0.1786(4) 0.23819(14) 0.2602(2) 0.0443(7) Uani d 1 . .
    H H21A 0.2674 0.2189 0.2674 0.053 Uiso calc 1 . .
    Br Br1B 0.32238(5) 0.06632(2) 0.13555(2) 0.06171(15) Uani d 1 . .
    F F1B -0.1976(3) 0.29436(12) 0.58030(17) 0.0815(8) Uani d 1 . .
    O O1B 0.7450(2) 0.08834(9) 0.46357(12) 0.0365(5) Uani d 1 . .
    O O2B 0.7067(2) 0.02371(9) 0.55597(12) 0.0341(4) Uani d 1 . .
    N N1B 0.4602(3) 0.03596(11) 0.62187(15) 0.0357(5) Uani d 1 . .
    H H1BA 0.394(4) 0.0269(14) 0.6509(19) 0.030(8) Uiso d 1 . .
    H H1BB 0.532(4) 0.0150(15) 0.618(2) 0.036(9) Uiso d 1 . .
    C C1B 0.9329(4) 0.09062(15) 0.3842(2) 0.0476(8) Uani d 1 . .
    H H1BC 0.8671 0.0900 0.3364 0.071 Uiso calc 1 . .
    H H1BD 1.0235 0.0733 0.3740 0.071 Uiso calc 1 . .
    H H1BE 0.9490 0.1303 0.4014 0.071 Uiso calc 1 . .
    C C2B 0.8696(3) 0.05690(13) 0.4476(2) 0.0387(7) Uani d 1 . .
    H H2BA 0.8437 0.0177 0.4292 0.046 Uiso calc 1 . .
    H H2BB 0.9381 0.0542 0.4950 0.046 Uiso calc 1 . .
    C C3B 0.6680(3) 0.06649(12) 0.51815(17) 0.0311(6) Uani d 1 . .
    C C4B 0.5413(3) 0.09959(12) 0.52506(17) 0.0322(6) Uani d 1 . .
    C C5B 0.4440(3) 0.08185(12) 0.57450(17) 0.0315(6) Uani d 1 . .
    C C6B 0.3117(3) 0.11419(12) 0.57836(17) 0.0353(6) Uani d 1 . .
    H H6B 0.2381 0.0980 0.6048 0.042 Uiso calc 1 . .
    C C7B 0.2919(3) 0.16682(12) 0.54492(18) 0.0367(6) Uani d 1 . .
    C C8B 0.4108(4) 0.19339(14) 0.5065(2) 0.0478(8) Uani d 1 . .
    H H8BA 0.4680 0.2174 0.5454 0.057 Uiso calc 1 . .
    H H8BB 0.3694 0.2190 0.4643 0.057 Uiso calc 1 . .
    C C9B 0.5104(3) 0.15061(12) 0.47171(18) 0.0344(6) Uani d 1 . .
    H H9B 0.6029 0.1709 0.4692 0.041 Uiso calc 1 . .
    C C10B 0.4599(3) 0.13196(12) 0.38868(18) 0.0338(6) Uani d 1 . .
    C C11B 0.5379(3) 0.14645(15) 0.32743(19) 0.0439(8) Uani d 1 . .
    H H11B 0.6200 0.1698 0.3375 0.053 Uiso calc 1 . .
    C C12B 0.4985(4) 0.12771(17) 0.2523(2) 0.0492(8) Uani d 1 . .
    H H12B 0.5529 0.1379 0.2110 0.059 Uiso calc 1 . .
    C C13B 0.3789(4) 0.09399(14) 0.23795(19) 0.0425(7) Uani d 1 . .
    C C14B 0.2974(4) 0.07961(14) 0.2971(2) 0.0427(7) Uani d 1 . .
    H H14B 0.2139 0.0571 0.2864 0.051 Uiso calc 1 . .
    C C15B 0.3393(3) 0.09842(13) 0.3717(2) 0.0408(7) Uani d 1 . .
    H H15B 0.2843 0.0882 0.4126 0.049 Uiso calc 1 . .
    C C16B 0.1623(3) 0.20068(13) 0.55263(18) 0.0383(7) Uani d 1 . .
    C C17B 0.1648(4) 0.26074(15) 0.5510(2) 0.0506(9) Uani d 1 . .
    H H17B 0.2508 0.2799 0.5432 0.061 Uiso calc 1 . .
    C C18B 0.0451(5) 0.29259(17) 0.5605(2) 0.0583(10) Uani d 1 . .
    H H18B 0.0479 0.3332 0.5602 0.070 Uiso calc 1 . .
    C C19B -0.0789(4) 0.26373(18) 0.5706(2) 0.0545(9) Uani d 1 . .
    C C20B -0.0863(4) 0.20618(17) 0.5734(2) 0.0496(8) Uani d 1 . .
    H H20B -0.1734 0.1877 0.5806 0.060 Uiso calc 1 . .
    C C21B 0.0355(3) 0.17440(14) 0.56566(19) 0.0412(7) Uani d 1 . .
    H H21B 0.0319 0.1339 0.5693 0.049 Uiso calc 1 . .
loop_
    _atom_site_aniso_label
    _atom_site_aniso_U_11
    _atom_site_aniso_U_22
    _atom_site_aniso_U_33
    _atom_site_aniso_U_12
    _atom_site_aniso_U_13
    _atom_site_aniso_U_23
    Br1A 0.0728(3) 0.0676(3) 0.0371(2) 0.0088(2) 0.01827(18) -0.00322(16)
    F1A 0.0491(12) 0.0690(15) 0.0906(18) -0.0199(11) 0.0129(12) 0.0164(13)
    O1A 0.0323(11) 0.0490(12) 0.0426(12) -0.0040(9) 0.0018(9) 0.0067(10)
    O2A 0.0354(11) 0.0427(11) 0.0327(10) -0.0033(9) 0.0117(8) 0.0009(9)
    N1A 0.0364(15) 0.0392(14) 0.0367(14) -0.0076(13) -0.0002(12) 0.0096(11)
    C1A 0.062(3) 0.101(4) 0.076(3) -0.025(3) -0.023(2) 0.025(3)
    C2A 0.0348(17) 0.057(2) 0.050(2) -0.0069(15) -0.0012(14) 0.0017(16)
    C3A 0.0294(14) 0.0369(15) 0.0303(14) 0.0033(11) 0.0090(11) -0.0031(11)
    C4A 0.0355(15) 0.0318(14) 0.0280(13) -0.0030(12) 0.0068(11) 0.0012(11)
    C5A 0.0356(15) 0.0307(14) 0.0290(14) -0.0035(11) 0.0076(11) 0.0007(11)
    C6A 0.0345(15) 0.0361(15) 0.0316(14) -0.0031(12) 0.0016(11) 0.0028(11)
    C7A 0.0360(15) 0.0329(14) 0.0287(14) -0.0028(12) 0.0044(11) 0.0001(11)
    C8A 0.0404(16) 0.0305(14) 0.0320(14) -0.0013(12) 0.0015(12) 0.0031(11)
    C9A 0.0315(14) 0.0330(14) 0.0313(14) -0.0011(11) 0.0027(11) 0.0031(11)
    C10A 0.0251(13) 0.0332(14) 0.0325(14) -0.0048(11) 0.0025(11) 0.0024(11)
    C11A 0.0459(17) 0.0357(15) 0.0339(15) 0.0017(13) 0.0038(13) 0.0040(12)
    C12A 0.056(2) 0.0441(17) 0.0304(15) 0.0007(15) 0.0056(14) 0.0080(13)
    C13A 0.0393(16) 0.0478(17) 0.0303(15) -0.0025(14) 0.0080(12) -0.0032(13)
    C14A 0.0397(17) 0.0468(18) 0.0393(17) 0.0067(14) 0.0061(13) -0.0005(13)
    C15A 0.0404(17) 0.0451(17) 0.0315(15) 0.0060(13) 0.0018(12) 0.0059(12)
    C16A 0.0393(16) 0.0341(15) 0.0314(14) -0.0049(12) 0.0050(12) 0.0039(11)
    C17A 0.0445(18) 0.0381(16) 0.054(2) -0.0030(14) 0.0088(15) 0.0052(14)
    C18A 0.0397(18) 0.056(2) 0.056(2) 0.0000(15) 0.0092(15) 0.0112(17)
    C19A 0.0426(18) 0.053(2) 0.0471(19) -0.0129(15) 0.0082(15) 0.0070(15)
    C20A 0.058(2) 0.0392(18) 0.059(2) -0.0102(16) 0.0086(17) 0.0055(15)
    C21A 0.0453(18) 0.0407(17) 0.0469(18) -0.0027(14) 0.0053(14) 0.0029(14)
    Br1B 0.0622(3) 0.0741(3) 0.0478(2) 0.0055(2) 0.00066(19) -0.00554(18)
    F1B 0.0622(15) 0.0926(19) 0.0917(19) 0.0427(14) 0.0173(14) 0.0110(15)
    O1B 0.0350(11) 0.0394(11) 0.0377(11) 0.0048(9) 0.0154(9) 0.0039(9)
    O2B 0.0336(10) 0.0355(10) 0.0332(10) 0.0024(8) 0.0039(8) 0.0014(8)
    N1B 0.0362(13) 0.0371(13) 0.0358(13) 0.0046(11) 0.0140(11) 0.0068(10)
    C1B 0.0456(18) 0.0488(19) 0.052(2) -0.0019(15) 0.0248(16) -0.0068(16)
    C2B 0.0348(15) 0.0390(16) 0.0440(17) 0.0022(13) 0.0127(13) -0.0027(13)
    C3B 0.0321(14) 0.0334(14) 0.0283(14) -0.0037(11) 0.0057(11) -0.0051(11)
    C4B 0.0351(15) 0.0297(14) 0.0332(14) 0.0009(12) 0.0106(11) -0.0002(11)
    C5B 0.0356(15) 0.0300(13) 0.0299(14) -0.0001(11) 0.0081(11) -0.0007(11)
    C6B 0.0390(16) 0.0334(14) 0.0359(15) 0.0025(12) 0.0150(12) 0.0038(12)
    C7B 0.0390(16) 0.0303(14) 0.0430(16) 0.0029(12) 0.0144(13) 0.0004(12)
    C8B 0.058(2) 0.0322(16) 0.058(2) 0.0094(15) 0.0280(17) 0.0110(14)
    C9B 0.0356(15) 0.0287(14) 0.0415(16) 0.0016(12) 0.0160(12) 0.0051(12)
    C10B 0.0326(14) 0.0303(14) 0.0403(16) 0.0085(11) 0.0120(12) 0.0120(12)
    C11B 0.0329(15) 0.057(2) 0.0435(18) -0.0055(14) 0.0102(13) 0.0132(15)
    C12B 0.0404(18) 0.068(2) 0.0408(18) -0.0018(16) 0.0120(14) 0.0133(16)
    C13B 0.0422(17) 0.0464(17) 0.0391(17) 0.0081(14) 0.0045(13) 0.0049(14)
    C14B 0.0372(16) 0.0399(16) 0.0515(19) -0.0001(13) 0.0075(14) 0.0062(14)
    C15B 0.0378(16) 0.0385(16) 0.0482(18) 0.0005(13) 0.0148(14) 0.0095(13)
    C16B 0.0437(17) 0.0360(15) 0.0367(16) 0.0048(13) 0.0112(13) 0.0015(12)
    C17B 0.055(2) 0.0398(17) 0.059(2) 0.0078(16) 0.0197(17) 0.0024(15)
    C18B 0.071(3) 0.046(2) 0.060(2) 0.0206(19) 0.015(2) 0.0042(17)
    C19B 0.051(2) 0.067(2) 0.047(2) 0.0254(19) 0.0099(16) 0.0043(17)
    C20B 0.0385(17) 0.070(2) 0.0410(18) 0.0084(16) 0.0059(14) 0.0041(16)
    C21B 0.0407(17) 0.0443(17) 0.0391(16) 0.0046(14) 0.0073(13) 0.0021(13)
_geom_special_details
;
 All esds (except the esd in the dihedral angle between two l.s. planes)
 are estimated using the full covariance matrix.  The cell esds are taken
 into account individually in the estimation of esds in distances, angles
 and torsion angles; correlations between esds in cell parameters are only
 used when they are defined by crystal symmetry.  An approximate (isotropic)
 treatment of cell esds is used for estimating esds involving l.s. planes.
;
loop_
    _geom_bond_atom_site_label_1
    _geom_bond_atom_site_label_2
    _geom_bond_site_symmetry_2
    _geom_bond_distance
    _geom_bond_publ_flag
    Br1A C13A . 1.903(3) ?
    F1A C19A . 1.359(4) ?
    O1A C2A . 1.449(4) ?
    O1A C3A . 1.345(4) ?
    O2A C3A . 1.237(4) ?
    N1A H1AA . 0.77(3) ?
    N1A H1AB . 0.77(4) ?
    N1A C5A . 1.348(4) ?
    C1A H1AC . 0.9800 ?
    C1A H1AD . 0.9800 ?
    C1A H1AE . 0.9800 ?
    C1A C2A . 1.489(6) ?
    C2A H2AA . 0.9900 ?
    C2A H2AB . 0.9900 ?
    C3A C4A . 1.434(4) ?
    C4A C5A . 1.379(4) ?
    C4A C9A . 1.516(4) ?
    C5A C6A . 1.466(4) ?
    C6A H6A . 0.9500 ?
    C6A C7A . 1.350(4) ?
    C7A C8A . 1.507(4) ?
    C7A C16A . 1.478(4) ?
    C8A H8AA . 0.9900 ?
    C8A H8AB . 0.9900 ?
    C8A C9A . 1.537(4) ?
    C9A H9A . 1.0000 ?
    C9A C10A . 1.531(4) ?
    C10A C11A . 1.386(4) ?
    C10A C15A . 1.388(4) ?
    C11A H11A . 0.9500 ?
    C11A C12A . 1.385(4) ?
    C12A H12A . 0.9500 ?
    C12A C13A . 1.378(5) ?
    C13A C14A . 1.377(5) ?
    C14A H14A . 0.9500 ?
    C14A C15A . 1.381(5) ?
    C15A H15A . 0.9500 ?
    C16A C17A . 1.388(5) ?
    C16A C21A . 1.407(4) ?
    C17A H17A . 0.9500 ?
    C17A C18A . 1.387(5) ?
    C18A H18A . 0.9500 ?
    C18A C19A . 1.356(5) ?
    C19A C20A . 1.378(5) ?
    C20A H20A . 0.9500 ?
    C20A C21A . 1.384(5) ?
    C21A H21A . 0.9500 ?
    Br1B C13B . 1.903(3) ?
    F1B C19B . 1.357(4) ?
    O1B C2B . 1.439(4) ?
    O1B C3B . 1.348(3) ?
    O2B C3B . 1.228(4) ?
    N1B H1BA . 0.87(3) ?
    N1B H1BB . 0.85(4) ?
    N1B C5B . 1.346(4) ?
    C1B H1BC . 0.9800 ?
    C1B H1BD . 0.9800 ?
    C1B H1BE . 0.9800 ?
    C1B C2B . 1.519(4) ?
    C2B H2BA . 0.9900 ?
    C2B H2BB . 0.9900 ?
    C3B C4B . 1.442(4) ?
    C4B C5B . 1.382(4) ?
    C4B C9B . 1.515(4) ?
    C5B C6B . 1.469(4) ?
    C6B H6B . 0.9500 ?
    C6B C7B . 1.363(4) ?
    C7B C8B . 1.498(4) ?
    C7B C16B . 1.477(4) ?
    C8B H8BA . 0.9900 ?
    C8B H8BB . 0.9900 ?
    C8B C9B . 1.537(4) ?
    C9B H9B . 1.0000 ?
    C9B C10B . 1.524(4) ?
    C10B C11B . 1.391(4) ?
    C10B C15B . 1.389(4) ?
    C11B H11B . 0.9500 ?
    C11B C12B . 1.381(5) ?
    C12B H12B . 0.9500 ?
    C12B C13B . 1.379(5) ?
    C13B C14B . 1.382(5) ?
    C14B H14B . 0.9500 ?
    C14B C15B . 1.377(5) ?
    C15B H15B . 0.9500 ?
    C16B C17B . 1.404(5) ?
    C16B C21B . 1.387(5) ?
    C17B H17B . 0.9500 ?
    C17B C18B . 1.379(5) ?
    C18B H18B . 0.9500 ?
    C18B C19B . 1.379(6) ?
    C19B C20B . 1.348(6) ?
    C20B H20B . 0.9500 ?
    C20B C21B . 1.389(5) ?
    C21B H21B . 0.9500 ?
loop_
    _geom_angle_atom_site_label_1
    _geom_angle_atom_site_label_2
    _geom_angle_atom_site_label_3
    _geom_angle_site_symmetry_1
    _geom_angle_site_symmetry_3
    _geom_angle
    _geom_angle_publ_flag
    C3A O1A C2A . . 117.3(2) ?
    H1AA N1A H1AB . . 125(4) ?
    C5A N1A H1AA . . 116(2) ?
    C5A N1A H1AB . . 118(3) ?
    H1AC C1A H1AD . . 109.5 ?
    H1AC C1A H1AE . . 109.5 ?
    H1AD C1A H1AE . . 109.5 ?
    C2A C1A H1AC . . 109.5 ?
    C2A C1A H1AD . . 109.5 ?
    C2A C1A H1AE . . 109.5 ?
    O1A C2A C1A . . 106.4(3) ?
    O1A C2A H2AA . . 110.4 ?
    O1A C2A H2AB . . 110.4 ?
    C1A C2A H2AA . . 110.4 ?
    C1A C2A H2AB . . 110.4 ?
    H2AA C2A H2AB . . 108.6 ?
    O1A C3A C4A . . 112.1(2) ?
    O2A C3A O1A . . 121.7(3) ?
    O2A C3A C4A . . 126.2(3) ?
    C3A C4A C9A . . 120.5(3) ?
    C5A C4A C3A . . 120.7(3) ?
    C5A C4A C9A . . 118.4(3) ?
    N1A C5A C4A . . 124.0(3) ?
    N1A C5A C6A . . 115.6(3) ?
    C4A C5A C6A . . 120.4(3) ?
    C5A C6A H6A . . 119.2 ?
    C7A C6A C5A . . 121.5(3) ?
    C7A C6A H6A . . 119.2 ?
    C6A C7A C8A . . 118.2(3) ?
    C6A C7A C16A . . 122.2(3) ?
    C16A C7A C8A . . 119.6(3) ?
    C7A C8A H8AA . . 109.1 ?
    C7A C8A H8AB . . 109.1 ?
    C7A C8A C9A . . 112.5(2) ?
    H8AA C8A H8AB . . 107.8 ?
    C9A C8A H8AA . . 109.1 ?
    C9A C8A H8AB . . 109.1 ?
    C4A C9A C8A . . 110.5(2) ?
    C4A C9A H9A . . 107.3 ?
    C4A C9A C10A . . 113.4(2) ?
    C8A C9A H9A . . 107.3 ?
    C10A C9A C8A . . 110.9(2) ?
    C10A C9A H9A . . 107.3 ?
    C11A C10A C9A . . 118.7(3) ?
    C11A C10A C15A . . 118.0(3) ?
    C15A C10A C9A . . 123.3(3) ?
    C10A C11A H11A . . 119.1 ?
    C12A C11A C10A . . 121.7(3) ?
    C12A C11A H11A . . 119.1 ?
    C11A C12A H12A . . 120.7 ?
    C13A C12A C11A . . 118.5(3) ?
    C13A C12A H12A . . 120.7 ?
    C12A C13A Br1A . . 119.8(2) ?
    C14A C13A Br1A . . 118.8(2) ?
    C14A C13A C12A . . 121.3(3) ?
    C13A C14A H14A . . 120.4 ?
    C13A C14A C15A . . 119.2(3) ?
    C15A C14A H14A . . 120.4 ?
    C10A C15A H15A . . 119.4 ?
    C14A C15A C10A . . 121.2(3) ?
    C14A C15A H15A . . 119.4 ?
    C17A C16A C7A . . 122.1(3) ?
    C17A C16A C21A . . 117.3(3) ?
    C21A C16A C7A . . 120.6(3) ?
    C16A C17A H17A . . 119.1 ?
    C18A C17A C16A . . 121.8(3) ?
    C18A C17A H17A . . 119.1 ?
    C17A C18A H18A . . 120.7 ?
    C19A C18A C17A . . 118.6(3) ?
    C19A C18A H18A . . 120.7 ?
    F1A C19A C20A . . 118.7(3) ?
    C18A C19A F1A . . 118.5(3) ?
    C18A C19A C20A . . 122.8(3) ?
    C19A C20A H20A . . 121.0 ?
    C19A C20A C21A . . 118.0(3) ?
    C21A C20A H20A . . 121.0 ?
    C16A C21A H21A . . 119.3 ?
    C20A C21A C16A . . 121.5(3) ?
    C20A C21A H21A . . 119.3 ?
    C3B O1B C2B . . 116.9(2) ?
    H1BA N1B H1BB . . 122(3) ?
    C5B N1B H1BA . . 120(2) ?
    C5B N1B H1BB . . 117(2) ?
    H1BC C1B H1BD . . 109.5 ?
    H1BC C1B H1BE . . 109.5 ?
    H1BD C1B H1BE . . 109.5 ?
    C2B C1B H1BC . . 109.5 ?
    C2B C1B H1BD . . 109.5 ?
    C2B C1B H1BE . . 109.5 ?
    O1B C2B C1B . . 105.4(3) ?
    O1B C2B H2BA . . 110.7 ?
    O1B C2B H2BB . . 110.7 ?
    C1B C2B H2BA . . 110.7 ?
    C1B C2B H2BB . . 110.7 ?
    H2BA C2B H2BB . . 108.8 ?
    O1B C3B C4B . . 111.6(2) ?
    O2B C3B O1B . . 121.7(3) ?
    O2B C3B C4B . . 126.7(3) ?
    C3B C4B C9B . . 118.8(2) ?
    C5B C4B C3B . . 120.2(3) ?
    C5B C4B C9B . . 120.7(3) ?
    N1B C5B C4B . . 124.9(3) ?
    N1B C5B C6B . . 115.2(3) ?
    C4B C5B C6B . . 119.9(3) ?
    C5B C6B H6B . . 119.2 ?
    C7B C6B C5B . . 121.7(3) ?
    C7B C6B H6B . . 119.2 ?
    C6B C7B C8B . . 119.0(3) ?
    C6B C7B C16B . . 121.6(3) ?
    C16B C7B C8B . . 119.1(3) ?
    C7B C8B H8BA . . 108.5 ?
    C7B C8B H8BB . . 108.5 ?
    C7B C8B C9B . . 115.0(3) ?
    H8BA C8B H8BB . . 107.5 ?
    C9B C8B H8BA . . 108.5 ?
    C9B C8B H8BB . . 108.5 ?
    C4B C9B C8B . . 111.3(2) ?
    C4B C9B H9B . . 106.5 ?
    C4B C9B C10B . . 111.5(2) ?
    C8B C9B H9B . . 106.5 ?
    C10B C9B C8B . . 114.0(3) ?
    C10B C9B H9B . . 106.5 ?
    C11B C10B C9B . . 120.2(3) ?
    C15B C10B C9B . . 121.9(3) ?
    C15B C10B C11B . . 117.8(3) ?
    C10B C11B H11B . . 119.3 ?
    C12B C11B C10B . . 121.5(3) ?
    C12B C11B H11B . . 119.3 ?
    C11B C12B H12B . . 120.5 ?
    C13B C12B C11B . . 119.0(3) ?
    C13B C12B H12B . . 120.5 ?
    C12B C13B Br1B . . 120.4(3) ?
    C12B C13B C14B . . 121.2(3) ?
    C14B C13B Br1B . . 118.5(3) ?
    C13B C14B H14B . . 120.6 ?
    C15B C14B C13B . . 118.8(3) ?
    C15B C14B H14B . . 120.6 ?
    C10B C15B H15B . . 119.1 ?
    C14B C15B C10B . . 121.8(3) ?
    C14B C15B H15B . . 119.1 ?
    C17B C16B C7B . . 121.2(3) ?
    C21B C16B C7B . . 121.2(3) ?
    C21B C16B C17B . . 117.5(3) ?
    C16B C17B H17B . . 119.3 ?
    C18B C17B C16B . . 121.4(4) ?
    C18B C17B H17B . . 119.3 ?
    C17B C18B H18B . . 121.0 ?
    C17B C18B C19B . . 118.1(4) ?
    C19B C18B H18B . . 121.0 ?
    F1B C19B C18B . . 118.9(4) ?
    C20B C19B F1B . . 118.3(4) ?
    C20B C19B C18B . . 122.7(3) ?
    C19B C20B H20B . . 120.6 ?
    C19B C20B C21B . . 118.9(3) ?
    C21B C20B H20B . . 120.6 ?
    C16B C21B C20B . . 121.3(3) ?
    C16B C21B H21B . . 119.3 ?
    C20B C21B H21B . . 119.3 ?
loop_
    _geom_torsion_atom_site_label_1
    _geom_torsion_atom_site_label_2
    _geom_torsion_atom_site_label_3
    _geom_torsion_atom_site_label_4
    _geom_torsion_site_symmetry_1
    _geom_torsion_site_symmetry_2
    _geom_torsion_site_symmetry_3
    _geom_torsion_site_symmetry_4
    _geom_torsion
    _geom_torsion_publ_flag
    Br1A C13A C14A C15A . . . . 178.8(3) ?
    F1A C19A C20A C21A . . . . -177.9(3) ?
    O1A C3A C4A C5A . . . . 170.7(3) ?
    O1A C3A C4A C9A . . . . -2.3(4) ?
    O2A C3A C4A C5A . . . . -8.9(5) ?
    O2A C3A C4A C9A . . . . 178.1(3) ?
    N1A C5A C6A C7A . . . . 165.1(3) ?
    C2A O1A C3A O2A . . . . 6.0(4) ?
    C2A O1A C3A C4A . . . . -173.7(3) ?
    C3A O1A C2A C1A . . . . 179.5(3) ?
    C3A C4A C5A N1A . . . . 3.0(5) ?
    C3A C4A C5A C6A . . . . -175.7(3) ?
    C3A C4A C9A C8A . . . . -152.6(3) ?
    C3A C4A C9A C10A . . . . 82.2(3) ?
    C4A C5A C6A C7A . . . . -16.0(4) ?
    C4A C9A C10A C11A . . . . -155.2(3) ?
    C4A C9A C10A C15A . . . . 24.8(4) ?
    C5A C4A C9A C8A . . . . 34.3(4) ?
    C5A C4A C9A C10A . . . . -90.9(3) ?
    C5A C6A C7A C8A . . . . -1.0(4) ?
    C5A C6A C7A C16A . . . . -177.4(3) ?
    C6A C7A C8A C9A . . . . 33.8(4) ?
    C6A C7A C16A C17A . . . . -23.2(5) ?
    C6A C7A C16A C21A . . . . 153.7(3) ?
    C7A C8A C9A C4A . . . . -48.8(3) ?
    C7A C8A C9A C10A . . . . 77.8(3) ?
    C7A C16A C17A C18A . . . . -179.5(3) ?
    C7A C16A C21A C20A . . . . -179.1(3) ?
    C8A C7A C16A C17A . . . . 160.5(3) ?
    C8A C7A C16A C21A . . . . -22.6(4) ?
    C8A C9A C10A C11A . . . . 79.9(3) ?
    C8A C9A C10A C15A . . . . -100.2(3) ?
    C9A C4A C5A N1A . . . . 176.1(3) ?
    C9A C4A C5A C6A . . . . -2.7(4) ?
    C9A C10A C11A C12A . . . . -179.0(3) ?
    C9A C10A C15A C14A . . . . 178.5(3) ?
    C10A C11A C12A C13A . . . . 0.1(5) ?
    C11A C10A C15A C14A . . . . -1.5(5) ?
    C11A C12A C13A Br1A . . . . -179.3(3) ?
    C11A C12A C13A C14A . . . . -0.9(5) ?
    C12A C13A C14A C15A . . . . 0.5(5) ?
    C13A C14A C15A C10A . . . . 0.8(5) ?
    C15A C10A C11A C12A . . . . 1.0(5) ?
    C16A C7A C8A C9A . . . . -149.8(3) ?
    C16A C17A C18A C19A . . . . -1.9(6) ?
    C17A C16A C21A C20A . . . . -2.0(5) ?
    C17A C18A C19A F1A . . . . 179.2(3) ?
    C17A C18A C19A C20A . . . . -1.2(6) ?
    C18A C19A C20A C21A . . . . 2.6(6) ?
    C19A C20A C21A C16A . . . . -0.9(5) ?
    C21A C16A C17A C18A . . . . 3.5(5) ?
    Br1B C13B C14B C15B . . . . 178.6(2) ?
    F1B C19B C20B C21B . . . . -178.3(3) ?
    O1B C3B C4B C5B . . . . 175.9(3) ?
    O1B C3B C4B C9B . . . . 1.7(4) ?
    O2B C3B C4B C5B . . . . -4.6(5) ?
    O2B C3B C4B C9B . . . . -178.8(3) ?
    N1B C5B C6B C7B . . . . 168.0(3) ?
    C2B O1B C3B O2B . . . . 4.4(4) ?
    C2B O1B C3B C4B . . . . -176.1(2) ?
    C3B O1B C2B C1B . . . . 179.4(3) ?
    C3B C4B C5B N1B . . . . 3.5(5) ?
    C3B C4B C5B C6B . . . . -176.9(3) ?
    C3B C4B C9B C8B . . . . -157.6(3) ?
    C3B C4B C9B C10B . . . . 73.9(3) ?
    C4B C5B C6B C7B . . . . -11.6(5) ?
    C4B C9B C10B C11B . . . . -118.5(3) ?
    C4B C9B C10B C15B . . . . 58.9(4) ?
    C5B C4B C9B C8B . . . . 28.3(4) ?
    C5B C4B C9B C10B . . . . -100.2(3) ?
    C5B C6B C7B C8B . . . . -2.8(5) ?
    C5B C6B C7B C16B . . . . -176.5(3) ?
    C6B C7B C8B C9B . . . . 29.7(5) ?
    C6B C7B C16B C17B . . . . 151.0(3) ?
    C6B C7B C16B C21B . . . . -25.7(5) ?
    C7B C8B C9B C4B . . . . -40.7(4) ?
    C7B C8B C9B C10B . . . . 86.4(4) ?
    C7B C16B C17B C18B . . . . -178.0(3) ?
    C7B C16B C21B C20B . . . . 179.6(3) ?
    C8B C7B C16B C17B . . . . -22.7(5) ?
    C8B C7B C16B C21B . . . . 160.6(3) ?
    C8B C9B C10B C11B . . . . 114.5(3) ?
    C8B C9B C10B C15B . . . . -68.1(4) ?
    C9B C4B C5B N1B . . . . 177.6(3) ?
    C9B C4B C5B C6B . . . . -2.9(4) ?
    C9B C10B C11B C12B . . . . 176.7(3) ?
    C9B C10B C15B C14B . . . . -177.2(3) ?
    C10B C11B C12B C13B . . . . 0.1(5) ?
    C11B C10B C15B C14B . . . . 0.3(5) ?
    C11B C12B C13B Br1B . . . . -179.1(3) ?
    C11B C12B C13B C14B . . . . 1.0(5) ?
    C12B C13B C14B C15B . . . . -1.5(5) ?
    C13B C14B C15B C10B . . . . 0.8(5) ?
    C15B C10B C11B C12B . . . . -0.8(5) ?
    C16B C7B C8B C9B . . . . -156.5(3) ?
    C16B C17B C18B C19B . . . . -0.9(6) ?
    C17B C16B C21B C20B . . . . 2.8(5) ?
    C17B C18B C19B F1B . . . . 179.8(4) ?
    C17B C18B C19B C20B . . . . 1.7(6) ?
    C18B C19B C20B C21B . . . . -0.2(6) ?
    C19B C20B C21B C16B . . . . -2.1(5) ?
    C21B C16B C17B C18B . . . . -1.2(6) ?
loop_
    _geom_hbond_atom_site_label_D
    _geom_hbond_atom_site_label_H
    _geom_hbond_atom_site_label_A
    _geom_hbond_site_symmetry_A
    _geom_hbond_distance_DH
    _geom_hbond_distance_HA
    _geom_hbond_distance_DA
    _geom_hbond_angle_DHA
    N1A H1AA O2A . 0.77(3) 2.09(3) 2.698(4) 136(3)
    N1A H1AB O2B 4_565 0.77(4) 2.17(4) 2.915(4) 162(4)
    N1B H1BA O2A 4_566 0.87(3) 2.20(4) 3.044(3) 163(3)
    N1B H1BB O2B . 0.85(4) 2.07(4) 2.714(3) 132(3)
_shelxl_version_number         .000002012
_iucr_refine_instructions_details
;
TITL YBN-178 in P21/n #14
CELL 1.54184 9.45992 23.3634 17.23124 90 96.0008 90
ZERR 8 0.00022 0.00054 0.00037 0 0.0021 0
LATT 1
SYMM 0.5-X,0.5+Y,0.5-Z
SFAC C H N O F Br
UNIT 168 152 8 16 8 8
EQIV $1 -0.5+X,0.5-Y,-0.5+Z
EQIV $2 -0.5+X,0.5-Y,0.5+Z
EQIV $3 1.5-X,-0.5+Y,0.5-Z
EQIV $4 1+X,+Y,+Z
L.S. 10
PLAN  10
TEMP -100(2)
HTAB N1A O2A
HTAB N1A O2B_$1
HTAB N1B O2A_$2
HTAB N1B O2B
HTAB C1B N1A_$3
HTAB C6B O2A_$2
HTAB C11B F1A_$4
REM reset to P21/n #14
BOND $H
CONF
fmap 2
acta
OMIT 0 6 1
OMIT 3 7 2
REM <HKL>F:/Yathi-April-2013/YBN-178-Next-9-Fraser/Olex2-YBN-178-jpj/YBN-178.h
REM kl</HKL>
WGHT    0.077100    2.965800
FVAR       3.03333
BR1A  6    0.371570    0.432338    0.648151    11.00000    0.07280    0.06756 =
         0.03715   -0.00322    0.01827    0.00884
F1A   5   -0.195910    0.205682    0.246773    11.00000    0.04914    0.06900 =
         0.09058    0.01642    0.01293   -0.01992
O1A   4    0.790585    0.414733    0.336546    11.00000    0.03226    0.04898 =
         0.04261    0.00666    0.00178   -0.00403
O2A   4    0.726119    0.468810    0.230258    11.00000    0.03537    0.04273 =
         0.03268    0.00094    0.01169   -0.00328
N1A   3    0.453645    0.456513    0.168696    11.00000    0.03637    0.03917 =
         0.03674    0.00959   -0.00016   -0.00762
H1AA  2    0.522738    0.473790    0.170072    11.00000    0.02170
H1AB  2    0.382414    0.465711    0.146505    11.00000    0.03915
C1A   1    1.001006    0.422634    0.421612    11.00000    0.06239    0.10122 =
         0.07591    0.02530   -0.02259   -0.02469
AFIX 137
H1AC  2    1.021793    0.382470    0.410967    11.00000   -1.50000
H1AD  2    0.944836    0.424859    0.466189    11.00000   -1.50000
H1AE  2    1.090301    0.443620    0.433665    11.00000   -1.50000
AFIX   0
C2A   1    0.919114    0.448387    0.351761    11.00000    0.03476    0.05714 =
         0.05042    0.00171   -0.00116   -0.00690
AFIX  23
H2AA  2    0.895532    0.488789    0.361997    11.00000   -1.20000
H2AB  2    0.975203    0.447072    0.306401    11.00000   -1.20000
AFIX   0
C3A   1    0.698087    0.430380    0.275639    11.00000    0.02936    0.03687 =
         0.03027   -0.00306    0.00904    0.00331
C4A   1    0.568739    0.397967    0.271595    11.00000    0.03554    0.03179 =
         0.02800    0.00121    0.00683   -0.00304
C5A   1    0.453171    0.413089    0.220208    11.00000    0.03556    0.03074 =
         0.02903    0.00068    0.00764   -0.00351
C6A   1    0.318166    0.382246    0.220126    11.00000    0.03447    0.03607 =
         0.03158    0.00283    0.00156   -0.00308
AFIX  43
H6A   2    0.234019    0.398784    0.194658    11.00000   -1.20000
AFIX   0
C7A   1    0.310637    0.330918    0.255380    11.00000    0.03597    0.03294 =
         0.02870    0.00015    0.00438   -0.00277
C8A   1    0.446069    0.305157    0.294152    11.00000    0.04037    0.03051 =
         0.03199    0.00311    0.00152   -0.00129
AFIX  23
H8AA  2    0.492424    0.282712    0.255168    11.00000   -1.20000
H8AB  2    0.422667    0.278562    0.335674    11.00000   -1.20000
AFIX   0
C9A   1    0.550599    0.350683    0.329982    11.00000    0.03151    0.03303 =
         0.03126    0.00312    0.00268   -0.00107
AFIX  13
H9A   2    0.645097    0.331631    0.341624    11.00000   -1.20000
AFIX   0
C10A  1    0.505833    0.372564    0.407509    11.00000    0.02511    0.03318 =
         0.03253    0.00242    0.00253   -0.00482
C11A  1    0.538104    0.339799    0.474077    11.00000    0.04589    0.03572 =
         0.03390    0.00400    0.00384    0.00167
AFIX  43
H11A  2    0.588496    0.304900    0.470372    11.00000   -1.20000
AFIX   0
C12A  1    0.498783    0.356622    0.545866    11.00000    0.05645    0.04415 =
         0.03037    0.00797    0.00564    0.00067
AFIX  43
H12A  2    0.521819    0.333737    0.590989    11.00000   -1.20000
AFIX   0
C13A  1    0.425536    0.407275    0.550366    11.00000    0.03931    0.04781 =
         0.03031   -0.00317    0.00803   -0.00254
C14A  1    0.393129    0.441234    0.485632    11.00000    0.03965    0.04681 =
         0.03932   -0.00053    0.00606    0.00671
AFIX  43
H14A  2    0.343149    0.476196    0.489680    11.00000   -1.20000
AFIX   0
C15A  1    0.434199    0.423829    0.414752    11.00000    0.04045    0.04509 =
         0.03150    0.00595    0.00182    0.00604
AFIX  43
H15A  2    0.413030    0.447384    0.370108    11.00000   -1.20000
AFIX   0
C16A  1    0.176547    0.298188    0.252954    11.00000    0.03926    0.03415 =
         0.03141    0.00388    0.00499   -0.00487
C17A  1    0.044593    0.324401    0.239899    11.00000    0.04454    0.03807 =
         0.05371    0.00518    0.00882   -0.00298
AFIX  43
H17A  2    0.040014    0.364615    0.231872    11.00000   -1.20000
AFIX   0
C18A  1   -0.080808    0.293453    0.238255    11.00000    0.03965    0.05551 =
         0.05568    0.01119    0.00924   -0.00001
AFIX  43
H18A  2   -0.170305    0.312208    0.230840    11.00000   -1.20000
AFIX   0
C19A  1   -0.072948    0.235847    0.247460    11.00000    0.04257    0.05264 =
         0.04706    0.00704    0.00820   -0.01288
C20A  1    0.054242    0.206684    0.256954    11.00000    0.05759    0.03919 =
         0.05925    0.00553    0.00859   -0.01021
AFIX  43
H20A  2    0.056519    0.166144    0.261164    11.00000   -1.20000
AFIX   0
C21A  1    0.178627    0.238190    0.260179    11.00000    0.04526    0.04072 =
         0.04693    0.00289    0.00534   -0.00268
AFIX  43
H21A  2    0.267398    0.218877    0.267434    11.00000   -1.20000
AFIX   0
BR1B  6    0.322382    0.066323    0.135546    11.00000    0.06225    0.07407 =
         0.04775   -0.00554    0.00066    0.00548
F1B   5   -0.197647    0.294361    0.580305    11.00000    0.06221    0.09258 =
         0.09170    0.01104    0.01729    0.04273
O1B   4    0.745025    0.088336    0.463575    11.00000    0.03501    0.03940 =
         0.03770    0.00386    0.01543    0.00483
O2B   4    0.706717    0.023714    0.555968    11.00000    0.03360    0.03553 =
         0.03324    0.00140    0.00390    0.00237
N1B   3    0.460194    0.035963    0.621866    11.00000    0.03623    0.03710 =
         0.03580    0.00680    0.01402    0.00463
H1BA  2    0.394105    0.026928    0.650886    11.00000    0.02985
H1BB  2    0.531910    0.014974    0.618123    11.00000    0.03578
C1B   1    0.932929    0.090622    0.384234    11.00000    0.04560    0.04884 =
         0.05248   -0.00685    0.02475   -0.00187
AFIX 137
H1BC  2    0.867139    0.089998    0.336372    11.00000   -1.50000
H1BD  2    1.023547    0.073336    0.374029    11.00000   -1.50000
H1BE  2    0.948969    0.130289    0.401442    11.00000   -1.50000
AFIX   0
C2B   1    0.869580    0.056898    0.447568    11.00000    0.03480    0.03900 =
         0.04399   -0.00271    0.01272    0.00223
AFIX  23
H2BA  2    0.843748    0.017744    0.429246    11.00000   -1.20000
H2BB  2    0.938051    0.054167    0.494968    11.00000   -1.20000
AFIX   0
C3B   1    0.668043    0.066488    0.518146    11.00000    0.03207    0.03338 =
         0.02830   -0.00506    0.00571   -0.00370
C4B   1    0.541346    0.099592    0.525058    11.00000    0.03511    0.02967 =
         0.03319   -0.00017    0.01056    0.00093
C5B   1    0.444026    0.081852    0.574501    11.00000    0.03565    0.03004 =
         0.02993   -0.00068    0.00813   -0.00013
C6B   1    0.311740    0.114185    0.578356    11.00000    0.03898    0.03342 =
         0.03587    0.00383    0.01497    0.00246
AFIX  43
H6B   2    0.238141    0.097984    0.604829    11.00000   -1.20000
AFIX   0
C7B   1    0.291937    0.166819    0.544925    11.00000    0.03901    0.03028 =
         0.04296    0.00038    0.01436    0.00288
C8B   1    0.410812    0.193386    0.506473    11.00000    0.05761    0.03222 =
         0.05818    0.01104    0.02805    0.00937
AFIX  23
H8BA  2    0.468027    0.217375    0.545353    11.00000   -1.20000
H8BB  2    0.369448    0.218987    0.464274    11.00000   -1.20000
AFIX   0
C9B   1    0.510393    0.150615    0.471707    11.00000    0.03560    0.02866 =
         0.04148    0.00506    0.01602    0.00160
AFIX  13
H9B   2    0.602921    0.170868    0.469167    11.00000   -1.20000
AFIX   0
C10B  1    0.459862    0.131959    0.388677    11.00000    0.03261    0.03025 =
         0.04035    0.01197    0.01197    0.00849
C11B  1    0.537857    0.146453    0.327428    11.00000    0.03291    0.05658 =
         0.04354    0.01325    0.01018   -0.00546
AFIX  43
H11B  2    0.620014    0.169757    0.337536    11.00000   -1.20000
AFIX   0
C12B  1    0.498472    0.127708    0.252259    11.00000    0.04040    0.06806 =
         0.04075    0.01326    0.01203   -0.00178
AFIX  43
H12B  2    0.552902    0.137877    0.211040    11.00000   -1.20000
AFIX   0
C13B  1    0.378881    0.093993    0.237955    11.00000    0.04224    0.04635 =
         0.03907    0.00485    0.00449    0.00807
C14B  1    0.297402    0.079607    0.297064    11.00000    0.03725    0.03987 =
         0.05146    0.00617    0.00755   -0.00006
AFIX  43
H14B  2    0.213933    0.057133    0.286431    11.00000   -1.20000
AFIX   0
C15B  1    0.339321    0.098425    0.371689    11.00000    0.03784    0.03851 =
         0.04816    0.00954    0.01485    0.00053
AFIX  43
H15B  2    0.284324    0.088196    0.412641    11.00000   -1.20000
AFIX   0
C16B  1    0.162330    0.200683    0.552629    11.00000    0.04367    0.03599 =
         0.03673    0.00154    0.01115    0.00480
C17B  1    0.164776    0.260743    0.551034    11.00000    0.05544    0.03983 =
         0.05948    0.00240    0.01967    0.00779
AFIX  43
H17B  2    0.250783    0.279866    0.543236    11.00000   -1.20000
AFIX   0
C18B  1    0.045092    0.292593    0.560537    11.00000    0.07120    0.04587 =
         0.05953    0.00421    0.01531    0.02058
AFIX  43
H18B  2    0.047924    0.333237    0.560158    11.00000   -1.20000
AFIX   0
C19B  1   -0.078871    0.263727    0.570609    11.00000    0.05071    0.06679 =
         0.04709    0.00430    0.00992    0.02537
C20B  1   -0.086325    0.206177    0.573447    11.00000    0.03852    0.06975 =
         0.04096    0.00410    0.00594    0.00836
AFIX  43
H20B  2   -0.173394    0.187654    0.580650    11.00000   -1.20000
AFIX   0
C21B  1    0.035533    0.174400    0.565657    11.00000    0.04068    0.04429 =
         0.03915    0.00211    0.00727    0.00462
AFIX  43
H21B  2    0.031907    0.133866    0.569328    11.00000   -1.20000
AFIX   0
HKLF 4
REM  YBN-178 in P21/n #14
REM R1 =  0.0510 for    5973 Fo > 4sig(Fo)  and  0.0629 for all    7427 data
REM    487 parameters refined using      0 restraints
END
WGHT      0.0771      2.9600
REM Highest difference peak  1.134,  deepest hole -0.526,  1-sigma level  0.072
Q1    1   0.3047  0.1032  0.1306  11.00000  0.05    1.13
Q2    1   0.3653  0.3960  0.6566  11.00000  0.05    0.94
Q3    1   0.3606  0.0637  0.0972  11.00000  0.05    0.74
Q4    1  -0.2189  0.2325  0.2990  11.00000  0.05    0.55
Q5    1   0.2859  0.4467  0.6362  11.00000  0.05    0.48
Q6    1   0.0698  0.3007  0.1977  11.00000  0.05    0.41
Q7    1   0.0147  0.2556  0.3484  11.00000  0.05    0.41
Q8    1   0.1363  0.2768  0.3388  11.00000  0.05    0.41
Q9    1  -0.2363  0.2752  0.5072  11.00000  0.05    0.40
Q10   1  -0.0872  0.2588  0.2921  11.00000  0.05    0.39
REM The information below was added by Olex2.
REM
REM R1 = 0.0510 for 5973 Fo > 4sig(Fo) and 0.0629 for all 25566 data
REM n/a parameters refined using n/a restraints
REM Highest difference peak 1.13, deepest hole -0.53
REM Mean Shift 0, Max Shift 0.
REM +++ Tabular Listing of Refinement Information +++
REM R1_all = 0.0629
REM R1_gt = 0.0510
REM wR_ref = 0.1477
REM GOOF = 1.025
REM Shift_max = 0
REM Shift_mean = 0
REM Reflections_all = 25566
REM Reflections_gt = 5973
REM Parameters = n/a
REM Hole = 1.13
REM Peak = -0.53
REM Flack = n/a
;
