# Supplementary material for: Ethyl 2-amino-6-(4-bromo­phen­yl)-4-(4-fluoro­phen­yl)cyclo­hexa-1,3-diene-1-carboxyl­ate
Source: Acta Crystallogr Sect E Struct Rep Online. 2013 Aug 23;69(Pt 9):o1473. doi: 10.1107/S1600536813023325 (PMC3884405; doi:10.1107/S1600536813023325)
Supplement: Supplementary file 2 [file e-69-o1473-Isup2.hkl]

#
# h,k,l, Fc-squared, Fo-squared, sigma(Fo-squared), status flag
#
data_I
_shelx_refln_list_code          4
_shelx_F_calc_maximum      337.83
_exptl_crystal_F_000      1696.00
_reflns_d_resolution_high  0.8085

loop_
 _space_group_symop_operation_xyz
 'x, y, z'
 '-x+1/2, y+1/2, -z+1/2'
 '-x, -y, -z'
 'x-1/2, -y-1/2, z-1/2'

_cell_length_a     9.4599
_cell_length_b    23.3634
_cell_length_c    17.2312
_cell_angle_alpha  90.000
_cell_angle_beta   96.001
_cell_angle_gamma  90.000

_shelx_F_squared_multiplier     1.000

loop_
 _refln_index_h
 _refln_index_k
 _refln_index_l
 _refln_F_squared_calc
 _refln_F_squared_meas
 _refln_F_squared_sigma
 _refln_observed_status
   2   0   0       8895.83       9235.64       618.29 o
   4   0   0         28.16        148.77        43.35 o
   6   0   0       3630.27       4076.56       169.09 o
   8   0   0       6597.19       6035.17       177.20 o
  10   0   0          0.07         10.01        10.67 o
   1   1   0        987.69        988.50        20.98 o
   2   1   0      37692.00      38783.83       186.51 o
   3   1   0       2206.28       2464.57        49.61 o
   4   1   0       2751.13       3106.98        66.79 o
   5   1   0      18405.08      20680.24       249.36 o
   6   1   0         17.64         11.55         9.71 o
   7   1   0        449.38        512.20        49.85 o
   8   1   0       1856.36       1812.32        68.62 o
   9   1   0        415.02        472.80        52.51 o
  10   1   0        256.94        218.03        21.05 o
  11   1   0        341.34        405.62        23.74 o
   0   2   0      16193.42      15973.93       120.63 o
   1   2   0       2115.05       2361.19        48.68 o
   2   2   0       7599.46       8719.21       200.56 o
   3   2   0       9370.33       9993.83        89.07 o
   4   2   0       1683.77       1808.09        59.01 o
   5   2   0          7.23         18.04        10.62 o
   6   2   0        212.22        202.17        26.97 o
   7   2   0       2813.55       2908.97       112.82 o
   8   2   0        495.62        406.01        32.56 o
   9   2   0        967.05        843.57        68.27 o
  10   2   0          5.40         10.10        12.22 o
  11   2   0         14.31         14.48         8.03 o
   1   3   0         39.64         59.88         5.10 o
   2   3   0      95935.66      95612.75       836.76 o
   3   3   0         69.64        125.28         7.04 o
   4   3   0       4836.26       5844.62       113.53 o
   5   3   0       1326.98       1206.43        47.42 o
   6   3   0        843.42        963.36        47.50 o
   7   3   0        164.62        197.07        30.81 o
   8   3   0       1902.53       1748.16        77.76 o
   9   3   0        481.56        423.00        48.20 o
  10   3   0         42.38         28.60        16.71 o
  11   3   0        115.52        114.09        12.62 o
   0   4   0      30275.46      30745.68       313.82 o
   1   4   0        401.98        453.79        13.05 o
   2   4   0      13332.91      13690.48       287.41 o
   3   4   0      21077.00      21180.22       248.96 o
   4   4   0       3418.61       3972.12        58.41 o
   5   4   0         13.32         19.92         7.31 o
   6   4   0       1355.10       1689.04        79.78 o
   7   4   0       5433.32       5814.10       162.06 o
   8   4   0         76.93         57.62        18.01 o
   9   4   0       1848.38       1791.92        99.72 o
  10   4   0         24.61          4.08        17.89 o
  11   4   0          2.92          4.20         9.60 o
   1   5   0         58.31         79.38         7.44 o
   2   5   0      64324.69      63784.24       492.81 o
   3   5   0        973.10       1051.59        25.28 o
   4   5   0      12082.91      14534.10       129.86 o
   5   5   0       6659.83       7878.53       153.04 o
   6   5   0         30.59          6.77        11.33 o
   7   5   0          0.92         17.03        11.30 o
   8   5   0        654.09        548.54        54.28 o
   9   5   0        149.06        120.34        23.61 o
  10   5   0         38.74         13.73        16.34 o
  11   5   0          0.57         -6.18         9.30 o
   0   6   0     100709.95      96503.41      1134.59 o
   1   6   0          7.44         26.44         4.90 o
   2   6   0      11492.42      11342.34       197.77 o
   3   6   0       4699.61       4465.73        62.48 o
   4   6   0      12104.36      12949.33       315.41 o
   5   6   0        510.03        479.86        32.21 o
   6   6   0         79.38         39.18        15.71 o
   7   6   0        539.47        426.47        45.76 o
   8   6   0        162.05        114.51        18.43 o
   9   6   0        262.02        266.32        47.10 o
  10   6   0         26.67         10.37        14.85 o
  11   6   0         46.72         54.79        12.02 o
   1   7   0       2057.15       1908.19        33.25 o
   2   7   0         41.50         18.31         4.05 o
   3   7   0       1463.46       1476.58        42.83 o
   4   7   0         21.57         33.62         9.38 o
   5   7   0      10712.33      10657.23       530.10 o
   6   7   0        663.74        617.72        51.49 o
   7   7   0        254.36        237.47        28.70 o
   8   7   0          7.71         24.45        12.34 o
   9   7   0        453.48        470.73        51.90 o
  10   7   0         16.65         33.61        20.21 o
  11   7   0        445.49        545.67        33.63 o
   0   8   0     114126.74      99905.04       279.99 o
   1   8   0        284.07        266.10        12.68 o
   2   8   0       5367.57       5472.74        63.92 o
   3   8   0       1004.41       1248.01        34.12 o
   4   8   0      10994.93      11942.51       192.81 o
   5   8   0       2749.55       3035.61       106.72 o
   6   8   0        357.68        340.98        40.38 o
   7   8   0        136.66        116.44        18.36 o
   8   8   0        615.90        556.48        36.99 o
   9   8   0        436.16        403.90        48.13 o
  10   8   0         15.26         20.09        13.05 o
  11   8   0         68.54         39.16         9.62 o
   1   9   0       1814.11       1944.07        43.68 o
   2   9   0      26906.01      27268.21       220.54 o
   3   9   0          0.75         21.64        13.62 o
   4   9   0       4346.98       4399.26        92.46 o
   5   9   0       2625.80       2341.08        79.78 o
   6   9   0        334.96        321.95        39.55 o
   7   9   0        503.60        485.80        35.64 o
   8   9   0        146.83         88.98        19.36 o
   9   9   0        473.20        601.56        44.48 o
  10   9   0          0.95         -2.10        11.42 o
  11   9   0        441.45        444.15        26.94 o
   0  10   0         78.63         47.74         9.14 o
   1  10   0        198.54        190.08        11.44 o
   2  10   0       1616.82       1939.36        94.47 o
   3  10   0       6457.43       6801.53       113.28 o
   4  10   0        128.81         67.54        13.31 o
   5  10   0        158.66        196.01        24.54 o
   6  10   0       1167.53       1121.04        74.30 o
   7  10   0       2228.42       2193.35        75.83 o
   8  10   0        708.06        571.69        45.09 o
   9  10   0       1073.89        983.96        55.83 o
  10  10   0         22.93         28.00        11.59 o
   1  11   0          1.22          8.57         8.13 o
   2  11   0       9390.61       9650.78       143.20 o
   3  11   0       1225.01       1381.66        72.96 o
   4  11   0       2161.42       1740.86        75.63 o
   5  11   0         80.53        108.45        19.49 o
   6  11   0        786.74        753.48        62.84 o
   7  11   0         38.45         12.87        10.57 o
   8  11   0         37.16         23.17        14.24 o
   9  11   0        379.84        347.28        33.08 o
  10  11   0         28.23         42.66        11.65 o
   0  12   0       1471.71       1940.91        80.68 o
   1  12   0         22.68         13.06         8.34 o
   2  12   0        957.40        953.43        41.35 o
   3  12   0       4413.33       3994.22       101.94 o
   4  12   0        486.33        565.04        63.50 o
   5  12   0       1070.97       1084.29        72.02 o
   6  12   0          6.85         -9.35        12.00 o
   7  12   0       2838.00       2815.93       154.44 o
   8  12   0          0.48          6.64        12.41 o
   9  12   0        638.59        640.07        43.73 o
  10  12   0         98.64         86.79        11.69 o
   1  13   0        328.34        345.80        25.84 o
   2  13   0       6733.06       6050.79       106.86 o
   3  13   0        242.00        208.04        32.13 o
   4  13   0        257.28        221.39        32.16 o
   5  13   0       2612.36       2443.92       165.84 o
   6  13   0          2.08          7.69        16.75 o
   7  13   0         35.89         18.13        18.46 o
   8  13   0          0.56        -12.31        12.31 o
   9  13   0          1.34          5.09         8.72 o
  10  13   0         74.52         47.04        10.49 o
   0  14   0      14628.93      13525.79       258.94 o
   1  14   0          4.47         25.33         8.08 o
   2  14   0        104.57         48.39        12.97 o
   3  14   0        183.82        201.41        29.52 o
   4  14   0        908.06        902.48        69.40 o
   5  14   0        353.63        244.51        41.71 o
   6  14   0       1322.78       1248.64        58.55 o
   7  14   0        163.05        169.39        27.34 o
   8  14   0         17.39         25.80        13.35 o
   9  14   0         35.43         30.04         9.29 o
  10  14   0         28.05         24.53        16.22 o
   1  15   0        155.83        195.51        20.76 o
   2  15   0          5.79         36.95        12.54 o
   3  15   0         50.84         12.10        11.26 o
   4  15   0         38.93         38.68        27.38 o
   5  15   0       1601.18       1431.36        46.83 o
   6  15   0         26.06         24.74        12.25 o
   7  15   0        627.88        501.02        38.98 o
   8  15   0         26.00         27.69        12.12 o
   9  15   0        633.49        755.18        42.32 o
   0  16   0        825.61        783.14        58.63 o
   1  16   0         25.70         45.38        13.82 o
   2  16   0        531.81        401.80        36.80 o
   3  16   0         62.93        107.89        20.52 o
   4  16   0       5672.40       5591.66        98.50 o
   5  16   0          2.53         10.65         8.62 o
   6  16   0       1993.18       1845.87        74.82 o
   7  16   0        141.25        130.22        20.50 o
   8  16   0         36.29         28.42        13.62 o
   9  16   0         25.96         30.74        12.96 o
   1  17   0        163.65        156.62        23.11 o
   2  17   0       2012.24       1832.83        77.45 o
   3  17   0         40.17         27.05        21.25 o
   4  17   0        263.89        260.54        18.52 o
   5  17   0         71.14         56.97        10.62 o
   6  17   0         37.91         68.01        13.89 o
   7  17   0        193.06        126.09        21.73 o
   8  17   0        143.68        155.37        21.98 o
   9  17   0        420.37        514.33        40.70 o
   0  18   0       1114.80       1181.59       108.97 o
   1  18   0         48.60         57.05        21.25 o
   2  18   0        142.04        190.37        25.49 o
   3  18   0        905.91        816.66        37.59 o
   4  18   0        585.77        531.06        29.33 o
   5  18   0        406.75        271.03        21.08 o
   6  18   0         89.04         63.62        11.93 o
   7  18   0        671.03        677.23        39.38 o
   8  18   0         13.69          6.28         8.11 o
   9  18   0         58.30         59.43        17.86 o
   1  19   0         92.96        109.23        17.31 o
   2  19   0       1574.45       1501.51        72.75 o
   3  19   0          0.32          2.91         8.90 o
   4  19   0       1988.62       1892.60        58.62 o
   5  19   0          4.28         -9.84         9.84 o
   6  19   0        183.69        205.31        19.66 o
   7  19   0         65.16         52.26        13.16 o
   8  19   0         32.41         30.12        10.98 o
   0  20   0        141.12        110.48        30.59 o
   1  20   0         22.47         19.01        11.41 o
   2  20   0       1050.15        933.88        64.03 o
   3  20   0        199.60        206.34        28.33 o
   4  20   0         54.35         69.19        16.60 o
   5  20   0        379.98        318.29        25.76 o
   6  20   0        294.54        271.47        20.78 o
   7  20   0        261.59        366.82        32.22 o
   8  20   0         14.34         36.90        18.31 o
   1  21   0         25.44         19.91        10.05 o
   2  21   0         46.32         90.14        16.60 o
   3  21   0         23.58         25.36        13.72 o
   4  21   0        721.13        836.45        46.48 o
   5  21   0        273.65        277.15        22.45 o
   6  21   0        658.82        778.14        39.83 o
   7  21   0        235.66        352.04       132.53 o
   0  22   0       2975.81       3043.87       197.00 o
   1  22   0          9.96         10.35        11.43 o
   2  22   0       1613.93       1614.04        64.78 o
   3  22   0          2.54          5.71        10.61 o
   4  22   0        773.43        863.77        54.35 o
   5  22   0        143.07        171.22        17.83 o
   6  22   0        665.87        786.32        37.02 o
   7  22   0          4.10        -11.00        11.70 o
   1  23   0         34.90         13.40        12.26 o
   2  23   0         37.02         30.21        12.23 o
   3  23   0          4.24         15.06        12.85 o
   4  23   0         34.95         17.37        10.89 o
   5  23   0        381.93        490.58        30.10 o
   6  23   0        151.52        168.75        27.01 o
   0  24   0         17.95         54.60        17.54 o
   1  24   0         49.30         31.84        10.92 o
   2  24   0         31.06         40.62        13.70 o
   3  24   0         41.04         44.81        12.62 o
   4  24   0        592.60        733.27        44.89 o
   5  24   0        175.22        146.50        18.94 o
   1  25   0          7.00         -4.20        10.30 o
   2  25   0         22.32         15.23        10.77 o
   3  25   0          0.84         -5.92        10.13 o
   4  25   0          0.42         11.42         9.95 o
   5  25   0        116.29        150.46        26.69 o
   0  26   0         58.32         43.96        16.65 o
   1  26   0          9.03          8.00         8.06 o
   2  26   0          0.11         14.29        12.19 o
   3  26   0         86.33        105.90        23.50 o
   4  26   0          2.19         13.73        11.83 o
   1  27   0         12.42          0.64         6.70 o
   2  27   0          3.07         -9.32         9.32 o
   3  27   0         43.84         27.88         8.56 o
   4  27   0        308.54        356.57        39.19 o
   0  28   0          6.79         16.22         8.75 o
   1  28   0         10.16          6.42         7.69 o
   2  28   0          1.60          4.76         8.52 o
 -11   0   1        367.91        440.17        31.84 o
  -9   0   1          6.78         -1.87        13.80 o
  -7   0   1       6815.87       7981.19       263.67 o
  -5   0   1       3585.85       4038.31       374.48 o
  -3   0   1         43.61         84.27        12.26 o
  -1   0   1      16645.62      14750.00       601.18 o
   1   0   1      14059.30      14338.48       133.14 o
   3   0   1      16701.55      17888.71       670.95 o
   5   0   1         30.76        160.02        33.03 o
   7   0   1       4070.24       4028.48       190.57 o
   9   0   1       1341.38       1103.86       113.14 o
  11   0   1         54.90         61.23        14.93 o
 -11   1   1          1.47         -3.54         7.38 o
 -10   1   1        146.01        117.89        25.28 o
  -9   1   1        240.64        220.60        29.39 o
  -8   1   1          5.24          3.58        10.36 o
  -7   1   1        112.26        170.50        41.80 o
  -6   1   1       3031.32       3210.74       149.24 o
  -5   1   1       3052.84       3484.28        71.31 o
  -4   1   1       1114.56       1216.52        36.26 o
  -3   1   1         71.20         92.87         7.85 o
  -2   1   1      21078.08      20521.67       134.19 o
  -1   1   1       1103.61       1125.84        20.36 o
   0   1   1        376.27        337.32        11.88 o
   1   1   1       1671.85       1578.34        17.10 o
   2   1   1      29797.19      33304.35       615.15 o
   3   1   1       3525.91       4149.69        79.67 o
   4   1   1      34201.71      35619.10       226.86 o
   5   1   1        316.60        221.58        35.70 o
   6   1   1          3.78         23.18        29.19 o
   7   1   1         19.46         66.06        19.63 o
   8   1   1        144.50        119.24        22.02 o
   9   1   1          8.80         21.61        14.37 o
  10   1   1        361.44        380.34        24.82 o
  11   1   1          0.77         -2.16         5.92 o
 -11   2   1         67.50         77.11        13.81 o
 -10   2   1          0.23         -8.05        11.67 o
  -9   2   1        146.21        106.19        19.62 o
  -8   2   1       1328.21       1212.32        55.76 o
  -7   2   1        716.83        688.87        76.01 o
  -6   2   1        762.49        876.57        40.76 o
  -5   2   1        841.41        702.77        32.11 o
  -4   2   1      20078.96      19643.17       199.76 o
  -3   2   1       5749.92       6260.37        63.25 o
  -2   2   1        530.14        635.22        32.64 o
  -1   2   1        322.94        437.74        13.32 o
   0   2   1        641.58        477.11        38.16 o
   1   2   1       9281.85      10801.29        98.36 o
   2   2   1      16212.70      17965.84       199.43 o
   3   2   1        288.12        338.60        16.58 o
   4   2   1        439.67        518.70        34.33 o
   5   2   1         94.80         87.80        31.37 o
   6   2   1       3235.88       3695.75       416.20 o
   7   2   1       1372.85       1410.27        79.65 o
   8   2   1        794.34        749.70        51.93 o
   9   2   1        157.08        163.91        24.87 o
  10   2   1         10.43         15.28         9.11 o
  11   2   1          3.24         -5.96         5.96 o
 -11   3   1         92.40         89.46        13.16 o
 -10   3   1          9.14          4.88        15.08 o
  -9   3   1        907.98        841.92        55.55 o
  -8   3   1        245.15        157.87        20.03 o
  -7   3   1        189.42        198.04        30.26 o
  -6   3   1         63.94         69.27        11.89 o
  -5   3   1       8967.18       8859.46       136.39 o
  -4   3   1         16.01         50.78         7.71 o
  -3   3   1      14440.83      14352.99       154.18 o
  -2   3   1       2747.57       2464.06        28.85 o
  -1   3   1      16214.67      17100.24       114.87 o
   0   3   1       2161.24       2345.16        56.64 o
   1   3   1         54.49         34.95         4.37 o
   2   3   1        265.94        272.94        13.05 o
   3   3   1       1232.62       1201.39        25.57 o
   4   3   1       9125.55      10573.93       181.29 o
   5   3   1       7567.37       8066.11       298.34 o
   6   3   1         81.25        108.59        16.87 o
   7   3   1       5403.05       5760.64       334.59 o
   8   3   1        131.63        133.95        21.98 o
   9   3   1        831.16        811.31        46.50 o
  10   3   1          6.42          6.77        11.16 o
  11   3   1        393.33        479.29        27.90 o
 -11   4   1          1.90         19.09         9.78 o
 -10   4   1        108.59         90.04        25.19 o
  -9   4   1         32.60         37.20        22.99 o
  -8   4   1          2.61         -9.40        12.08 o
  -7   4   1          8.29         60.41        17.17 o
  -6   4   1       1197.18       1414.62        60.04 o
  -5   4   1         10.86         43.63        10.22 o
  -4   4   1      28046.74      30427.68       248.05 o
  -3   4   1         23.40         32.16         4.03 o
  -2   4   1       8634.54       8655.69       149.44 o
  -1   4   1      25253.12      27334.94       213.18 o
   0   4   1      10567.63      11315.28        77.59 o
   1   4   1      17511.98      19053.43       135.38 o
   2   4   1      45139.58      46418.41       363.70 o
   3   4   1       1306.98       1732.79        28.26 o
   4   4   1       7758.27       8190.01       108.68 o
   5   4   1        833.28        905.34        41.37 o
   6   4   1       3237.81       3566.01       116.99 o
   7   4   1         42.72         81.66        20.62 o
   8   4   1        636.54        577.13        56.35 o
   9   4   1         46.40          5.85        16.06 o
  10   4   1         12.20         -0.30        12.65 o
  11   4   1          0.08         13.55         9.92 o
 -11   5   1          5.58          1.54         7.65 o
 -10   5   1        479.61        434.61        48.57 o
  -9   5   1       1282.36       1248.31        67.96 o
  -8   5   1         13.91         19.49        12.82 o
  -7   5   1         14.01         32.43        13.53 o
  -6   5   1       2738.70       2770.57       124.68 o
  -5   5   1       2115.11       2033.64        57.30 o
  -4   5   1       8925.19      10224.82        99.32 o
  -3   5   1      13259.07      13866.04       123.33 o
  -2   5   1       7924.09       8407.91       102.77 o
  -1   5   1       2218.62       2642.32        32.03 o
   0   5   1       3391.86       4055.60        65.34 o
   1   5   1      29159.85      31573.34       120.13 o
   2   5   1      14959.88      14623.67       209.28 o
   3   5   1       1752.07       1765.50        28.73 o
   4   5   1          8.01         20.38         9.99 o
   5   5   1       2722.06       2315.40        85.92 o
   6   5   1        452.59        456.17        42.94 o
   7   5   1       2265.50       2187.61       101.33 o
   8   5   1        306.23        270.72        31.70 o
   9   5   1        190.59        176.46        33.55 o
  10   5   1        148.11        142.20        19.55 o
  11   5   1         78.34         80.14        13.54 o
 -11   6   1        116.87        151.30        16.29 o
 -10   6   1          0.02          5.41        18.84 o
  -9   6   1         18.93         -0.32        12.50 o
  -8   6   1         47.07         43.81        16.58 o
  -7   6   1       2412.20       2462.98       108.61 o
  -6   6   1       2115.07       2364.87        78.81 o
  -5   6   1       5285.46       6099.81       152.22 o
  -4   6   1      18888.42      18401.56       420.65 o
  -3   6   1       2528.45       2586.18        40.69 o
  -2   6   1        102.38        114.20         6.52 o
  -1   6   1       1025.13       1502.86        33.74 o
   1   6   1       1406.74       1536.74        28.04 o
   2   6   1      33784.19      34855.72       320.93 o
   3   6   1        787.67        706.37        20.13 o
   4   6   1       1189.86       1434.68        51.88 o
   5   6   1       3512.12       3319.22       105.49 o
   6   6   1        565.10        545.94        47.68 o
   7   6   1        757.01        775.14        61.52 o
   8   6   1         88.08         84.36        18.44 o
   9   6   1          7.51         18.08        15.14 o
  10   6   1        226.01        241.26        28.21 o
  11   6   1         56.09         79.38        14.72 o
 -11   7   1         17.77         18.07         8.97 o
 -10   7   1        340.04        304.52        39.49 o
  -9   7   1        173.04        161.20        24.83 o
  -8   7   1        394.11        342.63        27.30 o
  -7   7   1         23.89         15.91        11.70 o
  -6   7   1       3533.26       4001.29       103.94 o
  -5   7   1         93.69        198.85        21.17 o
  -4   7   1      11497.68      14669.81       377.44 o
  -3   7   1        652.00        607.09        23.12 o
  -2   7   1      32163.51      33824.09       153.84 o
  -1   7   1        175.44        217.58        16.27 o
   0   7   1      20212.13      20045.58       158.56 o
   1   7   1       3263.35       2893.67        52.20 o
   2   7   1       8330.89       8229.54        79.29 o
   3   7   1          0.25          8.85         5.00 o
   4   7   1      30773.07      33845.87       286.93 o
   5   7   1       2847.11       2941.82       177.40 o
   6   7   1          4.56          8.41        10.87 o
   7   7   1       1404.24       1176.96        48.34 o
   8   7   1         31.00         14.76        11.52 o
   9   7   1         52.59        116.65        27.95 o
  10   7   1         53.00         24.19        21.12 o
  11   7   1          0.04          0.17         7.93 o
 -11   8   1        298.50        378.41        32.02 o
 -10   8   1          0.02        -14.97        14.97 o
  -9   8   1          3.80        -10.47        13.59 o
  -8   8   1         10.67          7.93        10.19 o
  -7   8   1       2317.90       2170.78        56.22 o
  -6   8   1        138.18        151.13        27.98 o
  -5   8   1       2935.47       2722.78        87.85 o
  -4   8   1        129.61        168.64        16.47 o
  -3   8   1       1210.72       1199.99        39.12 o
  -2   8   1        523.80        610.93        22.04 o
  -1   8   1       1047.89        987.23        35.47 o
   0   8   1      16489.29      16229.33       260.22 o
   1   8   1        488.56        527.07        20.84 o
   2   8   1       5131.67       6370.87        58.67 o
   3   8   1         26.34         21.57         5.98 o
   4   8   1         21.88         35.83        11.44 o
   5   8   1      11056.76      11619.08       233.40 o
   6   8   1         19.33         24.93        12.09 o
   7   8   1       1987.40       1807.59        67.21 o
   8   8   1         98.74         74.45        17.45 o
   9   8   1        628.39        621.89        58.54 o
  10   8   1         58.77         43.55        14.75 o
  11   8   1          2.99         23.43        10.56 o
 -11   9   1         39.17         28.46         7.53 o
 -10   9   1          2.13          9.54        13.86 o
  -9   9   1        272.48        282.83        26.92 o
  -8   9   1        404.46        363.70        28.29 o
  -7   9   1         12.72          5.06        10.00 o
  -6   9   1        900.81        856.55        64.01 o
  -5   9   1          3.37         -5.45        11.92 o
  -4   9   1         34.69         16.56         8.45 o
  -3   9   1       8980.71       9553.32       140.72 o
  -2   9   1       7478.74       7103.77       127.48 o
  -1   9   1        934.83       1027.84        34.98 o
   0   9   1       6649.85       6431.03        63.62 o
   1   9   1       2585.42       2380.11        39.08 o
   2   9   1       1514.26       1410.09        32.97 o
   3   9   1       1818.98       1821.50        58.00 o
   4   9   1       8809.94       8843.56       250.85 o
   5   9   1        292.55        259.19        26.76 o
   6   9   1         76.95        124.86        25.84 o
   7   9   1        376.03        410.18        33.31 o
   8   9   1         36.58         27.01        11.92 o
   9   9   1        123.27        114.34        28.77 o
  10   9   1          0.31         -2.28         9.19 o
 -10  10   1         10.97          2.57        13.64 o
  -9  10   1         36.72         21.40        11.22 o
  -8  10   1       1975.27       1729.17        69.15 o
  -7  10   1        623.53        565.60        38.33 o
  -6  10   1         75.16         49.70        23.82 o
  -5  10   1         12.95         22.26         8.51 o
  -4  10   1       6747.45       6884.84       130.92 o
  -3  10   1        453.44        404.48        28.10 o
  -2  10   1        801.63        816.26        37.84 o
  -1  10   1        487.24        351.52        17.59 o
   0  10   1       5049.22       4868.38        82.08 o
   1  10   1        996.51       1205.63        35.61 o
   2  10   1      21607.25      20999.46       227.82 o
   3  10   1       5333.46       5750.56       143.96 o
   4  10   1       2032.26       2418.09        77.73 o
   5  10   1        296.83        405.06        35.11 o
   6  10   1       1110.22       1065.77        72.40 o
   7  10   1          2.96          8.36        10.17 o
   8  10   1         82.32         76.48        15.76 o
   9  10   1        988.72        981.62        55.92 o
  10  10   1         40.71         26.91        10.48 o
 -10  11   1         20.70         19.61        10.47 o
  -9  11   1        500.31        524.81        40.93 o
  -8  11   1        300.96        287.89        29.33 o
  -7  11   1        116.13        121.10        22.11 o
  -6  11   1        372.40        396.40        46.18 o
  -5  11   1       3284.73       3072.93        82.90 o
  -4  11   1        505.83        599.44        38.96 o
  -3  11   1        928.11        945.50        45.34 o
  -2  11   1         46.78        114.31        17.59 o
  -1  11   1         49.48         63.88        11.65 o
   0  11   1       3051.01       3373.44        71.67 o
   1  11   1        714.09        713.40        33.20 o
   2  11   1       1155.40       1167.15        66.96 o
   3  11   1        257.64        322.66        33.23 o
   4  11   1         30.23          1.66        10.74 o
   5  11   1       2939.80       2864.00        94.62 o
   6  11   1          0.37         -7.11        16.04 o
   7  11   1       3684.53       3273.42        96.32 o
   8  11   1        150.27        150.62        22.97 o
   9  11   1        419.82        461.94        38.07 o
  10  11   1         35.91         19.82         9.79 o
 -10  12   1        158.02        133.63        14.45 o
  -9  12   1         80.76         66.39        16.62 o
  -8  12   1         79.51         31.44        17.43 o
  -7  12   1         41.98          6.55        16.29 o
  -6  12   1          0.73         14.85        11.28 o
  -5  12   1        221.73        249.34        35.28 o
  -4  12   1       1809.69       1775.91        68.76 o
  -3  12   1       1248.22       1292.60        48.62 o
  -2  12   1       2042.08       1918.64        58.45 o
  -1  12   1        633.97        606.02        32.69 o
   0  12   1      26202.22      26320.24       306.95 o
   1  12   1        283.28        343.14        24.14 o
   2  12   1       9265.70       8311.47       144.89 o
   3  12   1          0.92         24.27         9.67 o
   4  12   1          3.99          8.07         9.17 o
   5  12   1         40.39         48.49        18.62 o
   6  12   1       1874.75       1559.69        97.88 o
   7  12   1        224.28        233.23        26.14 o
   8  12   1         76.69         66.84        17.61 o
   9  12   1          0.47          7.23         8.49 o
  10  12   1         71.96         92.40        12.05 o
 -10  13   1          3.48          0.05         8.36 o
  -9  13   1        497.81        507.29        37.67 o
  -8  13   1        295.38        265.14        27.39 o
  -7  13   1        283.68        328.79        42.79 o
  -6  13   1        578.68        494.76        57.29 o
  -5  13   1        645.70        569.37        70.22 o
  -4  13   1       1427.22       1337.92        63.04 o
  -3  13   1         29.59         49.66        12.96 o
  -2  13   1       4344.68       4014.02        88.30 o
  -1  13   1         44.64         39.09        10.93 o
   0  13   1       9251.02       9354.64       128.75 o
   1  13   1        221.75        193.68        23.73 o
   2  13   1       3672.97       3605.35       100.12 o
   3  13   1       1510.85       1367.60        64.20 o
   4  13   1        693.56        719.96        63.80 o
   5  13   1       3698.71       3641.44       133.81 o
   6  13   1          6.48        -14.67        14.67 o
   7  13   1       1122.59       1109.19        65.97 o
   8  13   1          6.11          0.26        11.31 o
   9  13   1          7.28         10.44         8.36 o
  10  13   1         49.37         46.88        11.99 o
 -10  14   1         32.71         52.31        19.88 o
  -9  14   1         19.26          8.25         8.77 o
  -8  14   1         71.57         38.20        13.58 o
  -7  14   1        938.21        815.83        55.32 o
  -6  14   1          0.09        -23.85        23.85 o
  -5  14   1        306.98        335.09        34.41 o
  -4  14   1        157.79        145.04        27.81 o
  -3  14   1         39.98         26.89        10.30 o
  -2  14   1         10.37         12.23         9.11 o
  -1  14   1        142.76        170.07        19.23 o
   0  14   1        409.93        275.51        24.25 o
   1  14   1        750.39        771.36        46.96 o
   2  14   1        974.57        949.74        53.29 o
   3  14   1       3187.74       2868.72        95.40 o
   4  14   1       1434.40       1381.33        92.71 o
   5  14   1       1671.20       1469.91        61.96 o
   6  14   1        220.13        169.76        22.51 o
   7  14   1         52.48         23.30        16.29 o
   8  14   1         88.15        118.58        28.29 o
   9  14   1        273.36        294.84        20.25 o
  10  14   1         86.53        144.32        29.86 o
  -9  15   1          1.75         -5.19         9.72 o
  -8  15   1        216.37        180.05        31.52 o
  -7  15   1          1.99        -10.89        13.73 o
  -6  15   1        568.98        473.90        32.56 o
  -5  15   1          8.03          7.37         9.70 o
  -4  15   1       7196.49       5987.27       145.30 o
  -3  15   1         99.65         95.57        19.03 o
  -2  15   1       6505.01       6574.92       119.71 o
  -1  15   1        596.64        636.96        38.33 o
   0  15   1       8132.04       7780.02       148.94 o
   1  15   1        592.12        579.65        41.70 o
   2  15   1       1658.68       1578.83        70.41 o
   3  15   1        642.46        679.78        48.16 o
   4  15   1       5713.45       5050.36       174.40 o
   5  15   1        456.67        397.29        24.23 o
   6  15   1        210.99        129.85        22.27 o
   7  15   1          6.87          0.84        17.87 o
   8  15   1        291.57        268.32        30.05 o
   9  15   1          8.41          9.98        13.14 o
  -9  16   1          6.60         16.15        11.47 o
  -8  16   1         45.81         51.11        18.50 o
  -7  16   1       1033.55        989.12        51.30 o
  -6  16   1        272.32        222.54        25.08 o
  -5  16   1         22.20         25.29        10.38 o
  -4  16   1       3090.93       3068.54        90.47 o
  -3  16   1        395.74        426.63        38.05 o
  -2  16   1        858.39        867.02        51.85 o
  -1  16   1         32.77         25.36        13.29 o
   0  16   1       1978.22       1868.55        74.91 o
   1  16   1        839.74        788.15        49.76 o
   2  16   1       1350.62       1197.34        62.46 o
   3  16   1        657.86        554.31        44.82 o
   4  16   1       2924.21       2637.04        55.32 o
   5  16   1       2901.92       2568.72        63.71 o
   6  16   1        187.57        203.81        21.85 o
   7  16   1        453.46        493.41        33.23 o
   8  16   1         52.29         24.52        11.31 o
   9  16   1        425.00        482.08        31.80 o
  -9  17   1        240.94        257.67        26.89 o
  -8  17   1          6.06          5.10        16.74 o
  -7  17   1          0.66         -5.29        11.16 o
  -6  17   1          1.32         -5.79         9.25 o
  -5  17   1         51.24         32.99         8.98 o
  -4  17   1       2533.11       2411.04        63.39 o
  -3  17   1        887.90        852.22        54.28 o
  -2  17   1        748.71        603.18        56.18 o
  -1  17   1          0.39         16.26        10.07 o
   0  17   1       2688.55       2504.61        88.87 o
   1  17   1        135.53        128.53        20.52 o
   2  17   1        224.29        209.89        27.42 o
   3  17   1       2772.23       2293.95       119.67 o
   4  17   1        940.49        828.05        33.28 o
   5  17   1       1668.28       1458.28        48.18 o
   6  17   1         41.29         36.97        11.15 o
   7  17   1        327.29        294.57        33.03 o
   8  17   1        103.18         89.96        16.66 o
   9  17   1         48.29         67.94        15.97 o
  -9  18   1          0.52         18.27        12.25 o
  -8  18   1         16.06         22.72        11.05 o
  -7  18   1        157.80        169.27        20.80 o
  -6  18   1          4.05          7.71         8.87 o
  -5  18   1          8.22         14.91         9.99 o
  -4  18   1        864.69        783.60        34.77 o
  -3  18   1       1497.76       1385.58        53.94 o
  -2  18   1       1877.16       1871.64        98.31 o
  -1  18   1          8.73         24.49        12.88 o
   0  18   1       3095.92       2911.01        96.97 o
   1  18   1        723.59        733.89        54.89 o
   2  18   1       1957.87       1731.81        66.06 o
   3  18   1         12.94         19.33         8.15 o
   4  18   1        641.16        644.34        29.69 o
   5  18   1         20.61          8.90         9.38 o
   6  18   1         39.63         49.79        11.25 o
   7  18   1          2.11         17.87         9.49 o
   8  18   1         98.73         81.85        17.11 o
  -8  19   1         78.07        115.11        19.27 o
  -7  19   1         44.40         74.90        16.89 o
  -6  19   1        235.85        251.01        29.41 o
  -5  19   1        395.98        333.92        26.67 o
  -4  19   1        339.68        331.47        25.23 o
  -3  19   1        540.77        524.12        37.66 o
  -2  19   1         51.35         24.17        10.61 o
  -1  19   1        197.91        164.97        20.14 o
   0  19   1          4.04         -2.44         7.71 o
   1  19   1        282.74        235.31        24.25 o
   2  19   1         23.37          8.76         9.30 o
   3  19   1        119.26        115.65        15.10 o
   4  19   1          9.17          0.07         8.60 o
   5  19   1       2049.24       2109.62        61.52 o
   6  19   1        339.93        273.86        22.23 o
   7  19   1        520.57        638.17        40.69 o
   8  19   1         29.30         31.58         9.30 o
  -8  20   1        212.17        310.15        41.83 o
  -7  20   1         48.36         23.11        18.23 o
  -6  20   1          6.86         -0.93        12.31 o
  -5  20   1         42.47         24.17        10.66 o
  -4  20   1         95.30         99.34        15.17 o
  -3  20   1        469.18        462.04        42.99 o
  -2  20   1        746.02        792.87        54.26 o
  -1  20   1          1.05         -2.34        11.21 o
   0  20   1        762.71        871.33        53.98 o
   1  20   1          8.61         21.47        15.26 o
   2  20   1        832.24        760.18        73.00 o
   3  20   1        630.49        684.73        50.79 o
   4  20   1         14.18          7.73         9.21 o
   5  20   1        198.97        141.20        14.53 o
   6  20   1         28.04         45.12        13.19 o
   7  20   1        149.85        174.70        18.42 o
   8  20   1         18.43         42.77        15.15 o
  -8  21   1         47.01         96.34        21.36 o
  -7  21   1        191.01        370.61       105.37 o
  -6  21   1          7.18         -3.14         9.96 o
  -5  21   1        164.04        172.21        21.02 o
  -4  21   1        184.43        127.13        16.35 o
  -3  21   1        140.22         97.51        20.47 o
  -2  21   1        138.78        104.59        20.18 o
  -1  21   1         11.67         -3.52        10.42 o
   0  21   1        480.54        494.81        40.75 o
   1  21   1         68.14         62.58        15.69 o
   2  21   1        730.03        768.95        53.23 o
   3  21   1         23.83         -6.67        18.14 o
   4  21   1        564.57        617.15        39.82 o
   5  21   1         28.38          7.11         8.68 o
   6  21   1         81.15         66.37        20.73 o
   7  21   1        480.68        581.70        42.13 o
  -7  22   1         37.59        170.44       133.34 o
  -6  22   1        353.53        389.28        26.63 o
  -5  22   1         18.40          9.60        11.73 o
  -4  22   1         88.72         83.09        17.94 o
  -3  22   1        393.56        341.96        35.84 o
  -2  22   1          0.76         -6.29        10.32 o
  -1  22   1          9.62         -8.93        13.06 o
   0  22   1        747.23        841.29        46.16 o
   1  22   1         46.01         55.75        13.28 o
   2  22   1        192.53        245.56        36.11 o
   3  22   1        140.52        165.15        25.59 o
   4  22   1         84.34         63.32        13.57 o
   5  22   1         30.28         32.27        10.53 o
   6  22   1         25.90          9.84        22.99 o
   7  22   1        100.05        203.16        32.70 o
  -6  23   1         33.03         85.37        37.72 o
  -5  23   1          0.88          5.49         8.67 o
  -4  23   1         30.50         22.45        11.66 o
  -3  23   1         72.58         38.20        14.98 o
  -2  23   1        861.76        950.32        70.98 o
  -1  23   1        211.61        187.55        19.88 o
   0  23   1        589.62        672.85        40.75 o
   1  23   1          0.01          0.73        10.62 o
   2  23   1        954.99       1129.55        63.78 o
   3  23   1         18.54         11.64        10.60 o
   4  23   1        366.78        451.43        37.66 o
   5  23   1        199.55        190.16        19.42 o
   6  23   1          7.64          6.33         6.38 o
  -5  24   1         96.44        140.92        21.70 o
  -4  24   1        467.70        492.04        37.08 o
  -3  24   1        270.35        228.12        27.41 o
  -2  24   1        109.97        102.86        16.31 o
  -1  24   1        136.38        151.24        18.62 o
   0  24   1         10.30          0.05         8.93 o
   1  24   1        234.91        216.87        23.01 o
   2  24   1         34.21         44.49        13.65 o
   3  24   1        298.62        382.30        34.71 o
   4  24   1          6.47         10.91         9.51 o
   5  24   1          4.48          1.47         6.93 o
  -5  25   1         54.24         53.10        14.67 o
  -4  25   1        124.87        138.49        23.57 o
  -3  25   1         33.98         19.79        17.76 o
  -2  25   1        652.18        774.55        45.91 o
  -1  25   1          2.93         -0.61         9.90 o
   0  25   1          4.58          4.22         7.18 o
   1  25   1          0.86          0.08        10.23 o
   2  25   1        359.68        486.59        37.44 o
   3  25   1          1.58          3.90        11.45 o
   4  25   1         18.41          5.17         9.39 o
   5  25   1         24.08         13.59        10.18 o
  -4  26   1         86.54        131.10        20.23 o
  -3  26   1         35.13         23.44         9.98 o
  -2  26   1        352.92        456.30        32.27 o
  -1  26   1         15.09          3.93         9.08 o
   0  26   1        177.29        201.06        19.61 o
   1  26   1        149.23        139.12        17.16 o
   2  26   1        382.16        364.83        25.89 o
   3  26   1          9.50          1.73         7.31 o
   4  26   1         55.36         88.33        20.32 o
  -4  27   1          8.64          3.69        10.51 o
  -3  27   1        145.05        213.53        19.95 o
  -2  27   1        113.84        120.04        16.59 o
  -1  27   1          1.78          0.84         7.45 o
   0  27   1         18.93          1.69        10.16 o
   1  27   1        130.45        142.35        17.02 o
   2  27   1         35.07         32.26        15.27 o
   3  27   1         21.31         31.09        11.03 o
  -2  28   1        239.24        246.21        19.03 o
  -1  28   1         21.52          2.67         5.87 o
   0  28   1        258.91        344.96        22.63 o
   1  28   1         71.39         71.27        14.09 o
   2  28   1         29.29         88.64        16.10 o
 -10   0   2          2.64         17.44        23.28 o
  -8   0   2        126.79        104.65        24.19 o
  -6   0   2         60.71         40.04        13.41 o
  -4   0   2       5246.18       5721.71       198.28 o
  -2   0   2      14987.81      14808.49       126.46 o
   0   0   2       4354.52       3563.33        66.37 o
   2   0   2      60519.39      60406.80       391.58 o
   4   0   2       1233.62       1348.66       100.22 o
   6   0   2        317.65        332.07        50.02 o
   8   0   2       3050.18       2787.25       175.06 o
  10   0   2         62.44         62.72        15.17 o
 -11   1   2          7.66         10.34         8.30 o
 -10   1   2          0.36         -8.39        15.57 o
  -9   1   2         82.67         69.43        14.94 o
  -8   1   2        714.10        662.31        41.52 o
  -7   1   2       5497.77       5470.27       347.79 o
  -6   1   2        379.72        364.41        37.45 o
  -5   1   2       1139.29       1353.06        54.18 o
  -4   1   2        907.42        975.58        29.40 o
  -3   1   2        632.57        640.59        18.55 o
  -2   1   2       9830.11       9974.45       200.22 o
  -1   1   2       1331.72       1393.82        26.32 o
   0   1   2      16038.32      14423.84       206.06 o
   1   1   2        979.26        986.95        21.46 o
   2   1   2       1814.32       2476.63        36.30 o
   3   1   2       8713.81       8870.57       247.25 o
   4   1   2       5789.43       6851.03        94.18 o
   5   1   2       1813.59       2201.93        90.91 o
   6   1   2        932.12        947.04        93.45 o
   7   1   2        440.60        411.50        44.34 o
   8   1   2          3.77          0.60        15.38 o
   9   1   2        506.81        516.12        33.94 o
  10   1   2         64.64         85.64        12.38 o
  11   1   2        272.66        291.01        18.61 o
 -11   2   2        387.54        432.72        28.66 o
 -10   2   2         19.20         15.22        14.19 o
  -9   2   2        599.64        528.78        38.61 o
  -8   2   2       3591.75       3285.76        91.48 o
  -7   2   2          3.19         24.61        12.17 o
  -6   2   2        414.49        351.23        26.37 o
  -5   2   2       1096.71        983.36        38.16 o
  -4   2   2        415.64        374.17        18.10 o
  -3   2   2        220.64        225.00        11.18 o
  -2   2   2       5020.39       4912.46       179.46 o
  -1   2   2       1699.24       1653.08        18.78 o
   0   2   2        164.78        135.84         6.75 o
   1   2   2        105.53         81.22         6.29 o
   2   2   2       7751.88       8107.86        84.85 o
   3   2   2        822.93        675.19        29.06 o
   4   2   2        453.26        553.75        36.62 o
   5   2   2       3974.58       4160.70       211.06 o
   6   2   2        356.47        432.18        40.85 o
   7   2   2       3566.59       3748.34       167.97 o
   8   2   2        518.55        477.42        51.30 o
   9   2   2        896.77        946.64        50.45 o
  10   2   2          6.23          1.30         7.16 o
  11   2   2         66.53         77.70        10.79 o
 -11   3   2          0.14        -10.26        10.26 o
 -10   3   2        208.37        151.67        28.76 o
  -9   3   2         39.57          1.39        12.35 o
  -8   3   2        185.17        146.63        19.90 o
  -7   3   2          2.37         -4.40        11.84 o
  -6   3   2       3656.10       3951.71       100.64 o
  -5   3   2          0.61         -1.86         7.03 o
  -4   3   2       2260.86       2120.60        39.31 o
  -3   3   2       1768.03       1514.87        31.19 o
  -2   3   2       9135.27       9533.72       253.12 o
  -1   3   2       1173.52       1682.28        34.74 o
   0   3   2       3865.07       5013.37        52.37 o
   1   3   2        332.97        303.08        10.98 o
   2   3   2       1188.76       1612.65        39.02 o
   3   3   2       2203.91       2604.36        57.70 o
   4   3   2      17315.99      18605.71       730.24 o
   5   3   2        103.79        154.53        22.56 o
   6   3   2       2581.03       2819.43       102.05 o
   7   3   2        810.12        862.95        87.68 o
   8   3   2        126.84        115.83        21.73 o
   9   3   2         86.83        106.62        18.30 o
  10   3   2          1.05          9.39        10.49 o
  11   3   2        110.18        122.69        17.54 o
 -11   4   2         97.17        124.85        15.62 o
 -10   4   2         15.66         20.30        15.30 o
  -9   4   2        183.96        133.70        28.74 o
  -8   4   2          1.67         -5.78        13.07 o
  -7   4   2       1511.88       1348.55        64.39 o
  -6   4   2         33.47         30.64        10.66 o
  -5   4   2       2233.04       2270.99        72.16 o
  -4   4   2       5911.02       7115.86        83.46 o
  -3   4   2       1744.30       1824.76        24.96 o
  -2   4   2         26.51         44.15         7.77 o
  -1   4   2      60715.03      57701.94       484.24 o
   0   4   2        527.86        473.40        18.11 o
   1   4   2      36774.88      37168.86       536.57 o
   2   4   2       2200.82       2631.14        55.17 o
   3   4   2       2765.79       2827.19        50.17 o
   4   4   2        291.17        325.52        23.25 o
   5   4   2       4734.77       4730.16       117.99 o
   6   4   2        197.38        157.57        27.19 o
   7   4   2        316.64        350.91        41.46 o
   8   4   2        106.21         83.02        23.22 o
   9   4   2       2253.36       2476.11       313.41 o
  10   4   2          7.93         26.31        12.68 o
  11   4   2        468.14        494.88        26.23 o
 -11   5   2         38.36         39.61        10.09 o
 -10   5   2         94.99         94.93        23.51 o
  -9   5   2         53.15         11.49        15.89 o
  -8   5   2        152.38        168.52        21.63 o
  -7   5   2        329.72        361.81        33.66 o
  -6   5   2       1911.25       1854.86        61.05 o
  -5   5   2       1836.63       1971.08        55.95 o
  -4   5   2       2321.74       2280.45        58.43 o
  -3   5   2       1426.60       1435.95        29.91 o
  -2   5   2        302.37        252.85         8.74 o
  -1   5   2        272.88        450.95        36.97 o
   0   5   2      57455.75      54482.33       636.11 o
   1   5   2       2456.18       2107.26        31.07 o
   2   5   2       1197.48       1288.12        32.51 o
   3   5   2         29.14         33.50         6.28 o
   4   5   2       2472.48       2411.34       101.41 o
   5   5   2        232.14        218.46        47.60 o
   6   5   2       2020.10       2250.05       176.63 o
   7   5   2        767.84        764.07        60.88 o
   8   5   2         27.08         42.57        20.58 o
   9   5   2       1036.41        902.06        72.17 o
  10   5   2        209.82        203.01        21.93 o
  11   5   2         71.95         84.92        14.49 o
 -11   6   2          4.09         -0.17         8.23 o
 -10   6   2        269.93        306.66        40.72 o
  -9   6   2        287.11        272.96        32.31 o
  -8   6   2        203.20        197.19        23.98 o
  -7   6   2        179.80        133.03        25.25 o
  -6   6   2         11.79          9.95        14.38 o
  -5   6   2       5026.84       5006.60       101.47 o
  -4   6   2       2832.36       2784.44        53.89 o
  -3   6   2         10.32         66.79         8.23 o
  -2   6   2       7600.87       7907.01       110.72 o
  -1   6   2        132.12        148.70         8.40 o
   0   6   2       1848.16       1816.69        55.47 o
   1   6   2       2062.63       1742.00        40.67 o
   2   6   2      12550.14      13117.88       371.03 o
   3   6   2       2991.73       2900.92        42.47 o
   4   6   2        911.35       1034.40        38.16 o
   5   6   2       4342.14       3812.88       275.92 o
   6   6   2       1728.46       1779.92        86.10 o
   7   6   2        430.13        396.10        29.16 o
   8   6   2        216.61        209.61        35.49 o
   9   6   2        598.96        641.17        61.05 o
  10   6   2        374.05        329.90        33.26 o
  11   6   2         25.57         23.28         8.82 o
 -11   7   2         19.44         11.43         7.77 o
 -10   7   2        195.38        216.50        33.53 o
  -9   7   2        123.99        112.79        21.71 o
  -8   7   2        110.58        145.45        20.79 o
  -7   7   2       2154.39       2153.72       103.36 o
  -6   7   2         69.01         71.99        14.55 o
  -5   7   2          9.49         18.61         6.71 o
  -4   7   2        279.24        320.44        17.45 o
  -3   7   2       9454.75      10334.99       251.83 o
  -2   7   2         12.40         14.03         5.31 o
  -1   7   2       4006.21       3512.95        49.61 o
   0   7   2      13939.93      14406.75       162.55 o
   1   7   2      10186.58       9551.20       146.36 o
   2   7   2        275.38        307.21        14.60 o
   4   7   2       1207.53       1614.22        49.42 o
   5   7   2       1041.08       1099.88        98.83 o
   6   7   2        665.62        707.91        56.16 o
   7   7   2       3248.76       3068.36       101.98 o
   8   7   2          0.13          5.03        14.60 o
   9   7   2        614.72        576.80        57.53 o
  10   7   2        149.74        130.94        20.89 o
  11   7   2        313.67        383.61        25.64 o
 -11   8   2         33.20         19.95         8.35 o
 -10   8   2         14.25         -9.50        13.95 o
  -9   8   2        250.66        241.73        25.81 o
  -8   8   2         60.56         54.60        15.68 o
  -7   8   2        189.47        226.44        21.17 o
  -6   8   2         18.88         18.14        11.43 o
  -5   8   2       1123.48       1224.12        46.52 o
  -4   8   2       4480.52       4240.56       123.38 o
  -3   8   2         49.51         42.40         6.38 o
  -2   8   2      10106.37       9456.91       138.96 o
  -1   8   2        458.24        531.03        14.66 o
   0   8   2        532.15        425.36        12.58 o
   1   8   2        886.98        821.56        29.86 o
   2   8   2      22978.88      21021.05       158.97 o
   3   8   2       5754.75       6693.94        92.63 o
   4   8   2       7024.81       7349.93       129.52 o
   5   8   2        537.48        528.11        46.48 o
   6   8   2        949.84        910.54        65.31 o
   7   8   2         12.99         39.71        12.90 o
   8   8   2        715.02        603.86        58.59 o
   9   8   2         49.55         70.73        26.46 o
  10   8   2         11.42         24.28        12.65 o
  11   8   2          3.85        -12.59        14.43 o
 -11   9   2         87.24        105.75        14.18 o
 -10   9   2        364.21        404.72        42.72 o
  -9   9   2        616.81        525.54        36.54 o
  -8   9   2         26.94         15.20         9.86 o
  -7   9   2        834.27        729.44        52.24 o
  -6   9   2        892.82        896.89        64.82 o
  -5   9   2         12.93         40.82        13.80 o
  -4   9   2        915.66        815.85        37.50 o
  -3   9   2        403.79        202.12        17.64 o
  -2   9   2        201.12         94.82        13.57 o
  -1   9   2       4218.20       3985.41        77.37 o
   0   9   2       4264.43       5001.74        56.64 o
   1   9   2        524.72        633.08        23.16 o
   2   9   2       1296.66       1642.15        49.04 o
   3   9   2       2876.20       2993.21        64.02 o
   4   9   2       6817.91       6870.42       133.51 o
   5   9   2         84.20         84.96        17.35 o
   6   9   2       1353.39       1258.12        78.03 o
   7   9   2       3426.16       3487.13        95.23 o
   8   9   2         73.05         62.21        17.66 o
   9   9   2         31.78         34.67        15.35 o
  10   9   2         15.72         13.15        10.30 o
 -10  10   2          6.27          6.21        12.81 o
  -9  10   2        394.04        434.19        32.58 o
  -8  10   2        313.55        334.23        39.75 o
  -7  10   2        263.39        199.98        37.46 o
  -6  10   2         14.84         10.21        10.41 o
  -5  10   2       1274.88       1267.47        60.18 o
  -4  10   2         14.33          8.11         9.01 o
  -3  10   2        275.37        312.25        25.88 o
  -2  10   2       2575.36       2140.77        71.51 o
  -1  10   2        936.81        921.65        27.36 o
   0  10   2        278.75        376.49        17.66 o
   1  10   2        602.98        495.49        26.22 o
   2  10   2       7067.45       6934.81       111.38 o
   3  10   2        579.52        579.44        35.77 o
   4  10   2        304.82        305.86        28.09 o
   5  10   2         65.10         35.93        13.16 o
   6  10   2        929.03        822.13        64.04 o
   7  10   2        388.67        308.94        30.17 o
   8  10   2        466.17        483.11        41.71 o
   9  10   2       1602.52       1645.02        71.73 o
  10  10   2        110.53         60.40        14.51 o
 -10  11   2         11.77         -1.78         8.23 o
  -9  11   2          6.76          5.05        10.94 o
  -8  11   2         95.04        119.29        19.89 o
  -7  11   2        121.02        163.37        26.13 o
  -6  11   2       2380.70       2355.27       110.26 o
  -5  11   2        670.82        863.32        51.20 o
  -4  11   2       4699.11       4675.38       181.28 o
  -3  11   2          6.93         23.69         8.76 o
  -2  11   2       1870.12       1791.12        53.18 o
  -1  11   2        222.81        231.70        19.52 o
   0  11   2       2871.45       2169.43        48.74 o
   1  11   2         22.27         19.03        11.61 o
   2  11   2        224.55        224.43        19.04 o
   3  11   2       2919.53       3352.37       142.77 o
   4  11   2       6151.88       5971.93       127.21 o
   5  11   2        203.95        237.42        28.18 o
   6  11   2        808.60        716.12        38.30 o
   7  11   2         58.96         95.43        19.11 o
   8  11   2        262.96        253.43        31.04 o
   9  11   2         50.06         57.71        12.25 o
  10  11   2         48.07         52.85        14.50 o
 -10  12   2         67.88         59.45        14.55 o
  -9  12   2        187.34        183.09        24.07 o
  -8  12   2         86.15         82.81        17.50 o
  -7  12   2       1508.27       1268.98        57.81 o
  -6  12   2        168.63        174.30        21.74 o
  -5  12   2       5533.63       5315.54       149.01 o
  -4  12   2       1205.45       1182.98        56.87 o
  -3  12   2        779.67        906.59        41.53 o
  -2  12   2         87.64         91.55        15.81 o
  -1  12   2       1628.18       1504.80        50.85 o
   0  12   2        895.80       1023.39        49.23 o
   1  12   2         43.40         54.44        14.11 o
   2  12   2       1081.18        965.05        50.41 o
   3  12   2       2082.04       1844.43        67.32 o
   4  12   2       1044.52       1002.30        64.39 o
   5  12   2        118.75         94.26        21.41 o
   6  12   2       1071.90       1029.85        61.08 o
   7  12   2        203.05        195.70        27.63 o
   8  12   2         53.24         60.47        15.73 o
   9  12   2        739.20        809.19        40.08 o
  10  12   2         33.86         -3.29         7.60 o
 -10  13   2        157.49        184.50        15.37 o
  -9  13   2        118.82        141.34        20.82 o
  -8  13   2          0.06         -3.81        12.13 o
  -7  13   2         72.29         72.26        22.55 o
  -6  13   2        736.08        660.50        49.33 o
  -5  13   2        651.84        552.54        42.62 o
  -4  13   2       1638.66       1591.17        67.87 o
  -3  13   2          5.07         11.37         9.75 o
  -2  13   2       3321.37       3043.63        76.70 o
  -1  13   2        557.12        570.67        32.73 o
   0  13   2       4531.35       3925.39        99.17 o
   1  13   2          0.96          1.38         9.04 o
   2  13   2       3511.42       3416.47        97.89 o
   3  13   2         74.59         50.05        14.95 o
   4  13   2       2148.57       2051.23       111.40 o
   5  13   2        158.29        191.93        32.75 o
   6  13   2        361.06        347.26        31.59 o
   7  13   2        885.14       1001.35        52.49 o
   8  13   2         27.93         16.95        13.47 o
   9  13   2        115.72         77.79        11.83 o
  10  13   2         53.39         51.38        15.80 o
 -10  14   2         14.93         14.68         8.63 o
  -9  14   2          6.08         -9.30         9.30 o
  -8  14   2         14.65         30.84        15.47 o
  -7  14   2        261.41        214.19        49.98 o
  -6  14   2        142.31        157.69        21.98 o
  -5  14   2        847.68        732.06        44.50 o
  -4  14   2       2974.30       2797.01        96.19 o
  -3  14   2       1946.40       1779.25        63.12 o
  -2  14   2       3408.76       3167.86        80.61 o
  -1  14   2       1138.29       1075.01        54.82 o
   0  14   2         10.79          9.93         9.61 o
   1  14   2       3875.93       3853.51       103.61 o
   2  14   2       9027.89       8388.58       195.42 o
   3  14   2        121.62         92.84        17.64 o
   4  14   2        876.14        804.63        54.53 o
   5  14   2       2241.71       2046.78        59.58 o
   6  14   2        210.94        252.98        24.60 o
   7  14   2          1.86         15.05        15.01 o
   8  14   2        267.40        224.80        26.67 o
   9  14   2         41.90         34.03        10.26 o
  10  14   2          9.27        -10.55        13.55 o
  -9  15   2        262.02        249.37        30.78 o
  -8  15   2        233.84        261.59        31.30 o
  -7  15   2        581.55        529.55        46.23 o
  -6  15   2          1.77         -2.70        12.40 o
  -5  15   2          3.07         15.89         9.90 o
  -4  15   2          2.60         20.52        13.51 o
  -3  15   2       2096.95       1675.01        62.76 o
  -2  15   2         40.54         33.23        11.72 o
  -1  15   2        838.10       1059.31        55.88 o
   0  15   2        353.67        372.29        33.80 o
   1  15   2          1.56         14.17         9.71 o
   2  15   2        291.11        275.63        30.01 o
   3  15   2        839.54        775.39        57.18 o
   4  15   2        741.35        667.17        50.55 o
   5  15   2       1067.64       1035.46        40.12 o
   6  15   2         35.73         42.26        14.08 o
   7  15   2       1635.20       1676.20        69.50 o
   8  15   2          2.74          5.45        12.75 o
   9  15   2        327.43        354.28        29.16 o
  -9  16   2         41.06         46.41        13.96 o
  -8  16   2         18.38         15.60        14.11 o
  -7  16   2        266.66        190.73        35.03 o
  -6  16   2         81.69         92.55        16.95 o
  -5  16   2        528.47        504.76        30.37 o
  -4  16   2       2289.50       1913.03        53.40 o
  -3  16   2        358.72        356.15        35.09 o
  -2  16   2       3177.97       2966.89        97.52 o
  -1  16   2        148.40        197.56        25.41 o
   0  16   2        137.94        114.58        20.30 o
   1  16   2         34.71         61.07        15.22 o
   2  16   2       2591.61       2246.33        85.87 o
   3  16   2          1.34          3.32        11.77 o
   4  16   2       6667.58       5972.91       113.49 o
   5  16   2        585.91        504.58        28.40 o
   6  16   2        582.39        511.64        34.85 o
   7  16   2         95.54         87.68        17.14 o
   8  16   2          0.09          7.83        10.51 o
   9  16   2        381.98        400.16        23.65 o
  -9  17   2         36.05         35.44        12.06 o
  -8  17   2         49.72         27.96        13.36 o
  -7  17   2        139.32        168.76        23.59 o
  -6  17   2        637.06        488.28        76.04 o
  -5  17   2         12.72         25.33        16.64 o
  -4  17   2       1300.37       1338.40        53.07 o
  -3  17   2        328.81        332.81        43.64 o
  -2  17   2       1736.05       1615.66        72.91 o
  -1  17   2        389.40        371.03        35.55 o
   0  17   2       1672.31       1279.92        63.84 o
   1  17   2          5.80         12.53        10.38 o
   2  17   2        579.06        585.74        44.59 o
   3  17   2       3491.23       3191.63        96.44 o
   4  17   2       4602.39       4307.43       114.07 o
   5  17   2         74.64         54.93        12.91 o
   6  17   2        178.25        159.64        19.19 o
   7  17   2        379.20        412.70        37.69 o
   8  17   2          1.14         -8.51        11.29 o
   9  17   2        285.06        279.69        20.77 o
  -9  18   2          1.11         13.97        12.78 o
  -8  18   2         58.67        170.65       117.24 o
  -7  18   2        392.86        386.73        35.56 o
  -6  18   2         79.35        101.84        20.76 o
  -5  18   2       3567.09       3577.04       104.62 o
  -4  18   2        768.81        738.89        40.02 o
  -3  18   2        548.04        421.03        29.20 o
  -2  18   2        396.69        449.56        30.22 o
  -1  18   2         44.07         46.21        14.49 o
   0  18   2         20.36         32.53        12.74 o
   1  18   2          9.48          5.03        10.07 o
   2  18   2        200.25        201.26        21.30 o
   3  18   2       3090.41       2857.71        74.90 o
   4  18   2        638.93        589.25        30.58 o
   5  18   2         10.63          8.23         8.85 o
   6  18   2        199.22        195.03        19.65 o
   7  18   2        100.80        115.74        16.18 o
   8  18   2         76.33         78.85        15.51 o
  -8  19   2         14.42         84.15       120.35 o
  -7  19   2          0.29         -5.77        25.09 o
  -6  19   2        389.41        384.71        35.70 o
  -5  19   2       1067.12        999.96        46.10 o
  -4  19   2        214.42        214.55        22.10 o
  -3  19   2       2187.66       2244.24        68.69 o
  -2  19   2       1562.30       1445.39        61.03 o
  -1  19   2        287.26        247.57        25.73 o
   0  19   2       3917.32       3618.19        92.47 o
   1  19   2         59.63         54.90        16.58 o
   2  19   2        517.46        472.40        59.35 o
   3  19   2         12.29         17.97         7.67 o
   4  19   2        830.86        844.53        39.43 o
   5  19   2          9.36         38.70        11.10 o
   6  19   2        160.77        122.41        18.98 o
   7  19   2          5.59          4.92        10.57 o
   8  19   2         16.68         10.93         7.26 o
  -8  20   2        254.56        478.61       147.17 o
  -7  20   2        135.55        160.86        30.28 o
  -6  20   2        154.81        170.08        19.49 o
  -5  20   2        673.31        679.59        37.09 o
  -4  20   2        304.35        211.99        21.34 o
  -3  20   2       2568.05       2610.37        84.53 o
  -2  20   2        436.87        345.22        35.70 o
  -1  20   2        319.46        277.16        31.31 o
   0  20   2        117.64         92.53        18.68 o
   1  20   2        427.60        330.37        29.01 o
   2  20   2        721.93        572.93        41.79 o
   3  20   2        443.15        383.31        31.88 o
   4  20   2        363.59        270.82        24.80 o
   5  20   2       2070.50       2295.28        99.27 o
   6  20   2        675.54        769.79        49.84 o
   7  20   2         65.90         36.29         9.09 o
   8  20   2          2.06          0.21        11.09 o
  -8  21   2         21.80         78.18        19.68 o
  -7  21   2        270.07        411.62        72.81 o
  -6  21   2         73.53        102.33        15.73 o
  -5  21   2        109.30        114.78        17.10 o
  -4  21   2         91.37        109.12        17.54 o
  -3  21   2        362.60        436.64        34.95 o
  -2  21   2        540.88        555.22        45.84 o
  -1  21   2        106.86         94.79        20.43 o
   0  21   2        770.55        929.36        55.52 o
   1  21   2          0.67          2.92        15.81 o
   2  21   2        631.77        615.93        55.97 o
   3  21   2       1412.05       1346.06        69.66 o
   4  21   2         26.07         36.43        11.98 o
   5  21   2        314.04        251.39        28.53 o
   6  21   2        145.83        180.89        28.84 o
   7  21   2        261.33        328.34        31.13 o
  -7  22   2        322.83        437.19        57.19 o
  -6  22   2         84.83        148.48        19.57 o
  -5  22   2          9.56         19.20         8.37 o
  -4  22   2        523.94        534.44        36.66 o
  -3  22   2        438.72        463.06        40.72 o
  -2  22   2        839.01        916.91        58.44 o
  -1  22   2        120.29        110.84        17.90 o
   0  22   2         16.42         28.59        12.11 o
   1  22   2         23.94         23.80        12.24 o
   2  22   2       2261.74       2324.58        90.31 o
   3  22   2          6.68         -4.69        10.88 o
   4  22   2        391.05        404.85        31.40 o
   5  22   2          0.17         -5.65         9.05 o
   6  22   2          0.92         -9.07        11.39 o
   7  22   2         37.84         85.12        27.47 o
  -6  23   2         55.85         50.84        12.75 o
  -5  23   2          1.54         21.89        27.19 o
  -4  23   2        119.47        103.86        19.88 o
  -3  23   2         15.98         -2.09        11.88 o
  -2  23   2        204.76        181.29        22.92 o
  -1  23   2        397.03        336.60        26.16 o
   0  23   2        800.26        682.08        40.53 o
   1  23   2        536.73        506.15        34.94 o
   2  23   2         20.38         28.89        14.98 o
   3  23   2        163.29        218.55        27.72 o
   4  23   2        116.18        139.98        17.83 o
   5  23   2         13.60         -9.33        14.29 o
   6  23   2          0.36         -1.19         8.51 o
  -6  24   2        161.94        285.86        36.10 o
  -5  24   2         28.07         15.29         9.14 o
  -4  24   2         49.67         77.20        20.49 o
  -3  24   2        262.48        206.40        25.74 o
  -2  24   2        254.99        333.02        32.78 o
  -1  24   2        270.73        256.77        25.02 o
   0  24   2        104.60         89.10        13.53 o
   1  24   2         32.07         52.51        12.35 o
   2  24   2        167.48        244.75        28.78 o
   3  24   2        103.95        111.47        20.13 o
   4  24   2         37.34         30.28        10.75 o
   5  24   2        149.93        129.01        20.64 o
   6  24   2         34.54         37.47        16.29 o
  -5  25   2         53.22         21.78        13.90 o
  -4  25   2        149.73        199.01        27.22 o
  -3  25   2        112.00        140.03        25.44 o
  -2  25   2        172.28        151.05        21.06 o
  -1  25   2         67.06         65.14        17.07 o
   0  25   2        738.27        788.31        35.55 o
   1  25   2        135.71        117.26        16.39 o
   2  25   2        200.12        171.58        22.23 o
   3  25   2         49.73         78.81        16.20 o
   4  25   2        140.90        184.88        20.78 o
   5  25   2          0.07         -2.93        14.87 o
  -4  26   2         50.16         69.45        14.65 o
  -3  26   2         20.06         17.71        12.45 o
  -2  26   2         14.21          8.90         8.83 o
  -1  26   2        247.29        253.02        21.66 o
   0  26   2         22.35         24.07         6.61 o
   1  26   2         46.17         36.07         8.95 o
   2  26   2        289.24        255.24        21.67 o
   3  26   2         40.38         50.00        13.06 o
   4  26   2          8.70         12.06         7.47 o
  -4  27   2         12.59         -4.17         6.07 o
  -3  27   2         14.42         44.10        13.09 o
  -2  27   2         22.40          4.69        13.85 o
  -1  27   2         50.21         50.42         8.37 o
   0  27   2        472.65        605.75        34.86 o
   1  27   2         39.47         46.88        13.93 o
   2  27   2         34.19         34.66        10.81 o
   3  27   2         10.20         17.99        22.51 o
  -2  28   2         99.42        121.58        13.14 o
  -1  28   2         56.03         39.22         8.07 o
   0  28   2         88.59        111.34        12.83 o
   1  28   2         26.35         36.21        11.17 o
   2  28   2        383.21        427.20        30.06 o
 -11   0   3        410.81        505.82        34.42 o
  -9   0   3       2491.99       2296.65       130.48 o
  -7   0   3       3053.22       2914.73       198.91 o
  -5   0   3       6675.81       7219.41       148.40 o
  -3   0   3      11024.76      11532.77       186.46 o
  -1   0   3         15.76         19.01         4.53 o
   1   0   3       1587.58       1525.42        27.11 o
   3   0   3       2682.68       2681.44        66.47 o
   5   0   3      10052.04      10170.53       257.78 o
   7   0   3       1320.54       1429.94       116.96 o
   9   0   3        742.78        712.93        51.93 o
  11   0   3        593.63        640.60        63.12 o
 -11   1   3        109.43        136.69        15.16 o
 -10   1   3          0.30        -10.05        13.39 o
  -9   1   3          3.77          5.28        12.26 o
  -8   1   3       1242.74       1247.01        79.75 o
  -7   1   3       1754.51       1436.35        87.45 o
  -6   1   3        625.85        643.43        35.76 o
  -5   1   3        198.58        171.47        16.79 o
  -4   1   3      16747.03      16801.85       230.30 o
  -3   1   3       1510.89       1539.08        29.61 o
  -2   1   3       2438.80       2721.40        35.22 o
  -1   1   3       4505.61       4102.91       129.65 o
   0   1   3      41852.46      38878.71       267.14 o
   1   1   3      16387.59      15213.05       443.96 o
   2   1   3      37677.18      41344.60       665.85 o
   3   1   3       2316.07       2232.60        74.13 o
   4   1   3       1023.39       1019.15        39.42 o
   5   1   3        471.93        535.18        42.78 o
   6   1   3       2004.40       2182.06        93.68 o
   7   1   3        111.56        106.96        20.41 o
   8   1   3        663.57        576.35        45.71 o
   9   1   3       1219.18       1383.96        54.93 o
  10   1   3        145.38        164.92        15.72 o
  11   1   3         44.21         34.78         8.00 o
 -11   2   3         52.68         41.42        12.70 o
 -10   2   3        391.16        378.24        36.05 o
  -9   2   3        665.63        605.01        40.79 o
  -8   2   3        104.95         82.02        20.92 o
  -7   2   3        102.23        137.83        19.10 o
  -6   2   3       1571.02       1582.47        55.18 o
  -5   2   3       2231.96       2129.67        81.40 o
  -4   2   3        736.81        842.71        34.46 o
  -3   2   3       8450.92       8863.92       141.34 o
  -2   2   3      23683.40      23768.24       217.69 o
  -1   2   3      10973.88      10950.00       287.53 o
   0   2   3       8442.62       8917.79       292.01 o
   1   2   3          2.48         14.54         4.79 o
   2   2   3        503.93        394.29        16.59 o
   3   2   3       1545.53       1920.92        42.22 o
   4   2   3       8762.74      10154.48       472.52 o
   5   2   3       4248.67       4847.61       235.69 o
   6   2   3        431.90        558.97        58.28 o
   7   2   3       6012.55       5612.94       162.52 o
   8   2   3        473.57        461.10        35.15 o
   9   2   3        509.08        532.48        33.97 o
  10   2   3         50.40         43.47        11.37 o
  11   2   3         38.01         40.68         8.16 o
 -11   3   3         38.31         26.41        15.20 o
 -10   3   3          2.38         13.40        18.00 o
  -9   3   3       2233.12       2037.69        74.29 o
  -8   3   3         95.11         97.18        18.20 o
  -7   3   3        200.84        178.30        21.59 o
  -6   3   3         10.36         12.02         9.06 o
  -5   3   3       1126.43       1303.54        50.85 o
  -4   3   3       5735.10       5631.02       184.83 o
  -3   3   3       3808.78       3993.25        56.63 o
  -2   3   3       1029.13       1129.03        18.22 o
  -1   3   3      59791.34      57074.63       337.52 o
   0   3   3        439.77        389.60        10.87 o
   1   3   3      55369.30      51999.49       703.85 o
   2   3   3       1370.03       1282.58        27.48 o
   3   3   3        501.16        672.39        26.17 o
   4   3   3        185.63        309.18        25.38 o
   5   3   3       1097.27       1396.26        54.70 o
   6   3   3       1412.71       1523.85        62.71 o
   7   3   3       5838.66       5796.70       165.51 o
   8   3   3         64.35         55.86        13.85 o
   9   3   3       1619.67       1516.85        56.21 o
  10   3   3         24.89         39.21        12.55 o
  11   3   3          0.75          8.36         6.96 o
 -11   4   3          6.89         -3.85        12.12 o
 -10   4   3         55.16         51.91        15.56 o
  -9   4   3        339.38        307.18        44.50 o
  -8   4   3          8.31         19.30        18.82 o
  -7   4   3        187.27        167.35        21.03 o
  -6   4   3       4789.63       4713.89       107.52 o
  -5   4   3        376.56        465.96        27.40 o
  -4   4   3       3487.18       3992.70        65.88 o
  -3   4   3        692.48        782.10        19.38 o
  -2   4   3      32488.71      32827.41       217.29 o
  -1   4   3       5547.87       6282.96       145.01 o
   0   4   3       4220.13       4335.68        64.59 o
   1   4   3      11003.49      12713.57        93.46 o
   2   4   3         43.05         93.75         8.39 o
   3   4   3        126.66        193.25        15.17 o
   4   4   3      17316.73      19176.77       226.19 o
   5   4   3       1797.05       2009.97        88.12 o
   6   4   3       1299.97       1210.03        70.47 o
   7   4   3        134.94        143.44        27.13 o
   8   4   3         51.21         29.81        18.35 o
   9   4   3        180.97        199.17        29.50 o
  10   4   3         16.36          6.89        13.88 o
  11   4   3        166.52        190.42        19.15 o
 -11   5   3        805.70       1058.55        62.57 o
 -10   5   3         39.34         38.79        14.68 o
  -9   5   3         82.68         47.03        16.33 o
  -8   5   3        887.17        728.31        60.76 o
  -7   5   3       3019.38       2942.04        95.68 o
  -6   5   3        184.00        159.14        18.49 o
  -5   5   3        146.79        131.75        13.01 o
  -4   5   3        409.82        321.98        18.80 o
  -3   5   3       1349.36       1679.36        28.10 o
  -2   5   3        332.60        363.93         9.44 o
  -1   5   3        220.30        214.41        12.35 o
   0   5   3       7906.46       8772.93       114.08 o
   1   5   3       2625.98       3264.85        51.80 o
   2   5   3       4271.37       4644.08        64.08 o
   3   5   3       8868.62       9351.97       101.48 o
   4   5   3          2.17         32.07         7.89 o
   5   5   3        683.53        649.44       112.94 o
   6   5   3        417.73        364.69        39.27 o
   7   5   3        554.42        440.85        33.41 o
   8   5   3         45.08         87.89        25.46 o
   9   5   3       1465.33       1552.76        89.64 o
  10   5   3         17.32         12.00         9.42 o
  11   5   3        255.09        366.29        25.49 o
 -11   6   3          5.55          6.93        12.03 o
 -10   6   3        164.33        141.11        22.64 o
  -9   6   3       2156.85       2097.96        87.20 o
  -8   6   3        152.11        158.19        21.43 o
  -7   6   3          2.25          7.64        10.15 o
  -6   6   3       1441.71       1472.47        55.37 o
  -5   6   3       3398.86       3395.03        68.25 o
  -4   6   3          4.50         12.71         5.93 o
  -3   6   3       1177.72       1448.40        35.22 o
  -2   6   3      22184.84      21244.50       190.75 o
  -1   6   3         44.72        130.93        11.55 o
   0   6   3       1294.74       1260.99        27.95 o
   1   6   3        362.53        362.83        20.96 o
   2   6   3       4501.06       4325.72        74.11 o
   3   6   3        148.06        144.74        13.67 o
   4   6   3        179.03         95.26        12.83 o
   5   6   3       1132.50       1101.96        62.91 o
   6   6   3        214.06        200.80        30.06 o
   7   6   3       3949.51       3903.63       141.03 o
   8   6   3        259.14        224.86        35.86 o
   9   6   3        295.16        283.30        27.93 o
  10   6   3          0.26         -8.98         9.13 o
  11   6   3         28.83         37.26        14.17 o
 -11   7   3         85.11         63.77        12.35 o
 -10   7   3        106.24         72.50        17.50 o
  -9   7   3        343.43        365.81        30.99 o
  -8   7   3        290.26        288.27        28.86 o
  -7   7   3         14.14          6.00        11.71 o
  -6   7   3        159.24        147.48        18.58 o
  -5   7   3         84.09        105.20        12.35 o
  -4   7   3      10711.82      11669.64       184.53 o
  -3   7   3        620.14        635.57        24.28 o
  -2   7   3        222.90        270.27        16.46 o
  -1   7   3       2344.50       2763.19        45.17 o
   0   7   3      43051.74      43551.14       362.03 o
   1   7   3       2461.13       2685.70        35.42 o
   2   7   3      10685.44      10356.08       122.23 o
   3   7   3        723.40        928.21        35.00 o
   4   7   3       1094.80       1250.21        44.43 o
   5   7   3          5.70         28.94        15.24 o
   6   7   3       3839.19       3760.74       293.94 o
   7   7   3         46.62         74.83        22.57 o
   8   7   3        162.30        140.12        23.56 o
   9   7   3        217.31        197.28        23.06 o
  10   7   3          0.32          6.20        19.74 o
 -11   8   3        219.96        268.10        23.26 o
 -10   8   3        154.61        186.61        30.85 o
  -9   8   3       2513.35       2750.61        74.79 o
  -8   8   3        300.99        310.28        26.55 o
  -7   8   3         58.97         19.32        11.90 o
  -6   8   3          0.95         25.33        11.57 o
  -5   8   3         33.03        138.65        21.45 o
  -4   8   3         40.40         54.26         8.20 o
  -3   8   3       6941.51       6950.16        82.56 o
  -2   8   3        694.39        645.55        27.82 o
  -1   8   3        873.47        690.50        20.32 o
   0   8   3        974.65       1117.01        19.91 o
   1   8   3        514.30        330.06        15.27 o
   2   8   3        186.57        172.66        13.31 o
   3   8   3       4081.95       4630.60        86.53 o
   4   8   3        211.21        238.80        20.45 o
   5   8   3       8253.94       7857.85       176.41 o
   6   8   3        143.79        176.07        30.39 o
   7   8   3       2245.04       2180.92        75.06 o
   8   8   3         46.48         55.15        20.11 o
   9   8   3          2.60          2.95        10.96 o
  10   8   3          1.02         -1.17         9.81 o
 -11   9   3          2.08         -4.39         7.14 o
 -10   9   3          1.04          0.97        12.37 o
  -9   9   3        438.42        354.45        30.31 o
  -8   9   3          5.39         17.62         9.66 o
  -7   9   3       1078.96        992.44        50.19 o
  -6   9   3        180.28        146.54        29.24 o
  -5   9   3       1423.67       1390.00        62.68 o
  -4   9   3      11552.82      10915.94       224.62 o
  -3   9   3        943.96       1133.40        47.22 o
  -2   9   3        425.77        452.65        22.99 o
  -1   9   3        132.02        171.28        11.75 o
   0   9   3      18237.06      18271.65       342.99 o
   1   9   3          0.02          6.98         4.59 o
   2   9   3       9601.74      10946.19       154.14 o
   3   9   3       6929.59       7273.25       289.98 o
   4   9   3        665.65        534.77        33.91 o
   5   9   3       2969.49       3209.86        95.15 o
   6   9   3       2846.95       2621.83       112.70 o
   7   9   3         24.52         61.13        15.01 o
   8   9   3        207.36        210.34        28.35 o
   9   9   3        454.08        386.00        38.35 o
  10   9   3         48.31         60.33        18.05 o
 -10  10   3         10.93         -4.09         8.20 o
  -9  10   3         71.69         37.61        11.06 o
  -8  10   3        220.92        179.16        21.56 o
  -7  10   3         17.09          2.87        13.04 o
  -6  10   3       1559.37       1510.12        87.35 o
  -5  10   3       3376.36       3396.77       100.69 o
  -4  10   3        319.99        334.20        29.20 o
  -3  10   3         32.11         28.14        10.29 o
  -2  10   3      17293.44      17181.66       371.15 o
  -1  10   3          2.67         18.02         5.35 o
   0  10   3       5692.27       6071.25        92.39 o
   1  10   3        233.52        295.57        21.20 o
   2  10   3       6098.69       6141.33        82.51 o
   3  10   3        181.70        138.95        21.27 o
   4  10   3       2513.41       2358.09        78.19 o
   5  10   3        319.90        267.45        28.62 o
   6  10   3        541.71        522.24        37.04 o
   7  10   3         18.74         23.28        18.90 o
   8  10   3         11.03         24.23        13.24 o
   9  10   3         45.54         39.16        13.87 o
  10  10   3         80.34         79.64        21.38 o
 -10  11   3        105.74        128.99        17.83 o
  -9  11   3        128.57         87.31        18.34 o
  -8  11   3         56.31         47.48        13.72 o
  -7  11   3       2400.28       2437.99       125.65 o
  -6  11   3          0.52          5.01        10.11 o
  -5  11   3        321.00        312.30        39.13 o
  -4  11   3       1249.51       1288.25        58.48 o
  -3  11   3       3494.47       3177.93       117.03 o
  -2  11   3         76.77         97.70        13.75 o
  -1  11   3        585.93        639.14        44.75 o
   0  11   3       2054.15       2937.07        80.82 o
   1  11   3         58.86         63.00        12.02 o
   2  11   3         22.05          6.34         6.61 o
   3  11   3       1077.30        971.54        57.45 o
   4  11   3        321.88        372.11        38.71 o
   5  11   3       1401.70       1267.39        68.06 o
   6  11   3         85.53         81.37        15.94 o
   7  11   3        793.62        751.74        45.66 o
   8  11   3         12.53        -10.38        10.38 o
   9  11   3        622.81        643.11        43.81 o
  10  11   3          9.59         17.55        10.30 o
 -10  12   3        113.41        104.89        15.10 o
  -9  12   3          4.61          3.08        15.92 o
  -8  12   3         51.86         31.77        10.77 o
  -7  12   3         16.85         -1.71        21.90 o
  -6  12   3       2194.78       2114.21        76.02 o
  -5  12   3         14.69          6.19        11.06 o
  -4  12   3        284.01        228.46        25.71 o
  -3  12   3        807.80        857.49        40.80 o
  -2  12   3      14607.11      13332.88       152.60 o
  -1  12   3       1641.84       1340.41        47.97 o
   0  12   3       2077.16       2073.05       105.34 o
   1  12   3       3139.64       3822.38       130.63 o
   2  12   3       4811.87       4421.15       110.38 o
   3  12   3          1.18         18.67         8.65 o
   4  12   3       2896.92       2950.48       110.90 o
   5  12   3       1752.45       1702.36        91.23 o
   6  12   3        361.23        327.50        36.10 o
   7  12   3        226.53        300.99        37.01 o
   8  12   3        520.48        502.15        34.64 o
   9  12   3         27.91         39.66        10.34 o
  10  12   3         34.70         27.06         8.39 o
 -10  13   3         33.14          8.61         6.27 o
  -9  13   3          0.18          1.95         9.11 o
  -8  13   3        100.44        101.91        16.88 o
  -7  13   3       4321.81       4105.74       144.33 o
  -6  13   3        285.11        225.62        25.06 o
  -5  13   3        432.60        376.09        44.26 o
  -4  13   3       1469.98       1470.46        58.52 o
  -3  13   3         95.44         74.72        13.63 o
  -2  13   3        212.43        172.08        21.82 o
  -1  13   3       1095.39       1403.97        60.68 o
   0  13   3       6792.42       6820.50       139.83 o
   1  13   3       3157.01       3322.69       136.49 o
   2  13   3       3444.73       3438.77       154.59 o
   3  13   3       3166.97       2859.00        93.66 o
   4  13   3         15.07         31.07        16.57 o
   5  13   3       1745.83       1660.64        65.34 o
   6  13   3        725.37        643.27        43.39 o
   7  13   3        130.47         77.49        18.32 o
   8  13   3          3.69          0.95         8.01 o
   9  13   3        140.91        158.73        15.59 o
  10  13   3          9.31         -9.68        15.01 o
 -10  14   3         23.54         13.87         9.88 o
  -9  14   3        779.00        899.22        41.28 o
  -8  14   3         37.53         26.73        12.88 o
  -7  14   3        970.03        862.28        55.68 o
  -6  14   3         99.97         87.22        30.33 o
  -5  14   3        971.88        815.52        41.95 o
  -4  14   3        945.69        836.31        62.63 o
  -3  14   3        141.91        111.71        18.72 o
  -2  14   3       2855.31       2813.08        90.85 o
  -1  14   3         57.65         81.44        20.01 o
   0  14   3        180.93        188.58        23.92 o
   1  14   3       2993.02       2944.53        90.74 o
   2  14   3        528.04        491.09        39.01 o
   3  14   3         23.97         28.46        14.62 o
   4  14   3          6.32          4.82        18.15 o
   5  14   3       1330.30       1224.36        46.24 o
   6  14   3          8.20          3.50        10.45 o
   7  14   3        588.94        570.32        48.36 o
   8  14   3        210.21        168.14        24.64 o
   9  14   3         17.04         -7.15         9.54 o
  -9  15   3          0.32          5.48        11.63 o
  -8  15   3          9.83         14.54        16.94 o
  -7  15   3         43.30         21.26        20.19 o
  -6  15   3        356.20        288.29        33.53 o
  -5  15   3         22.84         17.00         9.14 o
  -4  15   3       3646.20       3540.38       111.10 o
  -3  15   3        354.88        323.21        33.04 o
  -2  15   3        306.02        295.76        30.92 o
  -1  15   3         23.66         31.12        11.73 o
   0  15   3      11880.86      10977.08       210.23 o
   1  15   3        787.95        802.13        48.79 o
   2  15   3       3036.43       2984.39       198.74 o
   3  15   3         16.01         -4.25        13.05 o
   4  15   3       2003.95       1967.56       105.84 o
   5  15   3         18.05         24.11         9.29 o
   6  15   3       1076.02        928.39        49.94 o
   7  15   3          4.09         10.77        13.30 o
   8  15   3        188.38        163.29        24.40 o
   9  15   3          3.30          5.88         6.04 o
  -9  16   3        388.23        449.68        36.63 o
  -8  16   3         56.72         29.25        14.83 o
  -7  16   3         47.82         17.04        76.94 o
  -6  16   3        205.78        148.57        25.26 o
  -5  16   3        716.14        652.34        38.03 o
  -4  16   3         12.72         19.35         8.10 o
  -3  16   3         82.20         83.92        18.41 o
  -2  16   3        801.38        746.58        49.05 o
  -1  16   3        636.86        583.20        43.31 o
   0  16   3        130.41        146.17        22.24 o
   1  16   3        508.88        439.57        47.66 o
   2  16   3        578.98        499.87        51.36 o
   3  16   3        505.21        454.72        50.80 o
   4  16   3        128.97        163.28        18.59 o
   5  16   3         80.35        106.65        13.72 o
   6  16   3          5.55         -7.92        12.66 o
   7  16   3        227.23        215.92        25.55 o
   8  16   3         94.79         85.86        17.86 o
   9  16   3        165.54        256.15        18.39 o
  -9  17   3         37.33         54.09        20.07 o
  -8  17   3          1.22         18.12        48.51 o
  -7  17   3        354.54        220.81        81.90 o
  -6  17   3         28.65         25.13        10.48 o
  -5  17   3          0.51         -3.11         9.08 o
  -4  17   3       2124.09       2168.87        61.82 o
  -3  17   3         30.62          6.40         8.95 o
  -2  17   3        632.06        675.46        62.01 o
  -1  17   3        317.80        246.13        58.12 o
   0  17   3       1865.29       1875.72        98.30 o
   1  17   3         16.44         63.45        20.48 o
   2  17   3        297.64        238.91        36.90 o
   3  17   3       1051.84        900.06        39.60 o
   4  17   3          0.38         16.36        10.21 o
   5  17   3          4.54          1.62         7.94 o
   6  17   3        216.87        237.43        24.61 o
   7  17   3         75.75         96.48        17.59 o
   8  17   3         41.47         38.95        13.29 o
   9  17   3        113.62        109.17        25.54 o
  -9  18   3         53.18         50.43        17.26 o
  -8  18   3        298.53        390.04       110.05 o
  -7  18   3          0.04         -8.67        17.93 o
  -6  18   3        272.53        349.38        26.04 o
  -5  18   3        423.14        373.68        28.75 o
  -4  18   3        511.10        560.31        31.53 o
  -3  18   3        186.94        173.15        19.55 o
  -2  18   3       5820.65       5265.03       112.14 o
  -1  18   3         31.16         40.92        20.31 o
   0  18   3         49.90         65.72        19.17 o
   1  18   3        251.03        216.84        60.67 o
   2  18   3       1225.41       1208.11        56.43 o
   3  18   3        278.67        310.92        23.86 o
   4  18   3       1024.00        943.32        38.88 o
   5  18   3          9.29         24.77        11.02 o
   6  18   3          0.98          0.10        10.06 o
   7  18   3          3.48         -3.21        10.09 o
   8  18   3         96.08        150.68        20.78 o
  -8  19   3         39.41        109.48        70.04 o
  -7  19   3        459.86        465.95        84.39 o
  -6  19   3         10.31          2.64        16.68 o
  -5  19   3        136.89        110.06        15.41 o
  -4  19   3         75.48         76.19        13.44 o
  -3  19   3       6623.75       6311.32       147.84 o
  -2  19   3         91.36         39.32         8.89 o
  -1  19   3        127.65        129.46        14.71 o
   0  19   3          6.47        -14.89        14.89 o
   1  19   3        138.20        106.47        21.71 o
   2  19   3        110.27         43.96        14.13 o
   3  19   3         18.28         15.26         9.55 o
   4  19   3          3.29          9.64         7.93 o
   5  19   3         49.95         41.49        14.09 o
   6  19   3          3.71          4.43        15.32 o
   7  19   3         39.09         96.86        15.48 o
   8  19   3         11.12          6.23        11.42 o
  -8  20   3         76.25        158.46       102.80 o
  -7  20   3         70.75         51.26        19.10 o
  -6  20   3        118.08        145.93        18.46 o
  -5  20   3        127.90         99.54        14.87 o
  -4  20   3        405.94        418.26        29.84 o
  -3  20   3        382.46        388.51        29.55 o
  -2  20   3       1350.51       1361.63        53.78 o
  -1  20   3         68.87         84.36        16.11 o
   0  20   3        124.08        159.17        20.08 o
   1  20   3        463.33        361.98        30.17 o
   2  20   3        609.19        648.58        48.38 o
   3  20   3        106.69        103.35        17.87 o
   4  20   3        190.21        172.07        19.80 o
   5  20   3        134.34        111.02        17.08 o
   6  20   3        220.13        194.75        22.43 o
   7  20   3          4.71          4.51         9.80 o
   8  20   3         46.27         35.25        13.64 o
  -7  21   3         91.12        149.03        24.84 o
  -6  21   3         71.21         62.88        17.47 o
  -5  21   3        108.96        103.92        14.96 o
  -4  21   3       1026.51        978.31        50.73 o
  -3  21   3          2.65         10.28         9.59 o
  -2  21   3         58.44         38.28        11.08 o
  -1  21   3         23.39         31.10        11.43 o
   0  21   3       1112.68       1106.76        60.12 o
   1  21   3        235.72        250.39        29.57 o
   2  21   3        658.23        616.99        47.43 o
   3  21   3        701.90        800.94        45.58 o
   4  21   3         42.16         49.53        11.20 o
   5  21   3        196.40        172.82        29.00 o
   6  21   3        810.54        839.68        57.46 o
   7  21   3          3.42         -9.44        10.44 o
  -7  22   3          8.51         55.26        41.65 o
  -6  22   3         31.89         35.28        12.57 o
  -5  22   3        950.83        896.06        67.69 o
  -4  22   3          2.95         -4.63         9.16 o
  -3  22   3         84.69         73.17        16.24 o
  -2  22   3        109.98         65.09        15.04 o
  -1  22   3          4.02         21.96        15.99 o
   0  22   3        349.62        364.63        34.93 o
   1  22   3        568.65        678.36        47.26 o
   2  22   3        621.52        670.25        48.62 o
   3  22   3          0.99        -13.83        13.83 o
   4  22   3         43.78         31.34        10.57 o
   5  22   3        203.07        224.21        31.29 o
   6  22   3         27.00         46.90        13.95 o
   7  22   3          5.92         22.09        12.42 o
  -6  23   3          5.94         -1.85        11.43 o
  -5  23   3         66.32         81.18        18.45 o
  -4  23   3        741.52        892.20        50.83 o
  -3  23   3        379.28        333.51        41.73 o
  -2  23   3        367.24        432.56        38.31 o
  -1  23   3        255.08        244.62        29.09 o
   0  23   3       2162.60       2327.08        99.34 o
   1  23   3         84.98         72.05        14.63 o
   2  23   3         11.97         11.56        12.44 o
   3  23   3         11.51          1.58        11.62 o
   4  23   3          2.07         30.64        12.57 o
   5  23   3        369.55        391.61        37.96 o
   6  23   3        164.58        152.32        20.20 o
  -6  24   3         51.55        148.57        29.87 o
  -5  24   3        511.49        593.06        34.03 o
  -4  24   3         84.17         88.96        21.28 o
  -3  24   3          4.83         -4.18        15.10 o
  -2  24   3        694.04        689.00        39.18 o
  -1  24   3        256.66        218.66        23.78 o
   0  24   3         20.66         21.46         8.62 o
   1  24   3        587.11        668.64        34.56 o
   2  24   3         67.06         54.74        16.28 o
   3  24   3          8.86         13.40        13.76 o
   4  24   3          0.72         -0.94         9.14 o
   5  24   3          3.89         -4.34         6.51 o
   6  24   3         18.60         28.42        13.87 o
  -5  25   3         62.26         56.98        17.57 o
  -4  25   3         89.42        125.68        22.88 o
  -3  25   3         47.68         47.35        18.02 o
  -2  25   3        139.33        158.08        21.97 o
  -1  25   3         10.81          6.79         8.35 o
   0  25   3        269.02        378.52        27.91 o
   1  25   3        175.52        140.34        21.01 o
   2  25   3         88.37        104.16        16.04 o
   3  25   3        160.60        160.07        21.15 o
   4  25   3         24.43         24.78         9.48 o
   5  25   3         35.23         70.38        19.87 o
  -4  26   3         15.66         11.11         7.91 o
  -3  26   3         64.33        107.61        20.29 o
  -2  26   3         76.96         75.39        17.75 o
  -1  26   3         28.78         31.94         9.20 o
   0  26   3        236.67        281.48        22.13 o
   1  26   3         18.10         -1.57        11.76 o
   2  26   3         93.16        119.68        18.45 o
   3  26   3          4.91          2.31         6.52 o
   4  26   3         13.51          2.17         6.64 o
  -3  27   3        198.80        286.02        26.57 o
  -2  27   3          5.49         -6.89         7.85 o
  -1  27   3         94.31        100.34        11.14 o
   0  27   3         29.13         18.69         7.99 o
   1  27   3          8.14         15.00        11.27 o
   2  27   3        198.44        229.59        26.45 o
   3  27   3         12.60         31.45        10.12 o
  -2  28   3         44.57        102.95        15.17 o
  -1  28   3          8.84          3.28        14.86 o
   0  28   3        106.17        144.74        18.54 o
   1  28   3        491.18        538.24        34.61 o
   2  28   3          6.08         13.13        12.92 o
 -10   0   4        400.56        362.68        43.61 o
  -8   0   4       1623.71       1734.25        98.87 o
  -6   0   4       6103.64       6661.15       351.51 o
  -4   0   4       8940.36       8972.24       327.67 o
  -2   0   4      15739.13      15834.08       266.11 o
   0   0   4        967.03       1161.14        51.52 o
   2   0   4      11156.86      11804.41       305.56 o
   4   0   4       6706.63       6921.86       202.65 o
   6   0   4        373.60        460.60        63.92 o
   8   0   4       2229.22       2229.09       110.40 o
  10   0   4         18.48          7.70         9.93 o
 -11   1   4        181.15        197.47        19.41 o
 -10   1   4         10.92          0.35        22.21 o
  -9   1   4        454.28        427.31        35.21 o
  -8   1   4       5484.15       5176.94       122.87 o
  -7   1   4       3371.14       3507.70       110.37 o
  -6   1   4        252.93        299.15        25.30 o
  -5   1   4       9260.43      10205.48       208.28 o
  -4   1   4       2207.05       2375.63        50.68 o
  -3   1   4        124.47        161.37        10.00 o
  -2   1   4       8064.05       8813.78       214.30 o
  -1   1   4      14604.05      14347.12       136.21 o
   0   1   4      22991.09      23178.97       330.78 o
   1   1   4       7191.87       7461.11        73.07 o
   2   1   4       7811.06       7722.59        77.74 o
   3   1   4      11716.10      12456.36       135.67 o
   4   1   4         84.37        137.18        18.33 o
   5   1   4       5774.81       6301.35       294.87 o
   6   1   4         59.38         72.79        19.53 o
   7   1   4        945.88       1066.27        65.06 o
   8   1   4         84.22         76.38        14.45 o
   9   1   4        923.54        993.66        45.76 o
  10   1   4         15.10         -2.96         7.43 o
  11   1   4         92.18         99.52        17.98 o
 -11   2   4         29.25         51.36        18.32 o
 -10   2   4         24.79         16.61        12.98 o
  -9   2   4        314.06        308.33        34.22 o
  -8   2   4        485.47        423.51        34.89 o
  -7   2   4       7936.47       7773.34       149.92 o
  -6   2   4       2141.95       2171.42       120.36 o
  -5   2   4         46.60         67.36        11.96 o
  -4   2   4       2799.30       2892.05        67.47 o
  -3   2   4         34.70         23.41         4.30 o
  -2   2   4       3464.22       3890.31        84.77 o
  -1   2   4       2448.99       2501.29        64.56 o
   0   2   4      78416.42      77214.37       296.74 o
   1   2   4      17108.38      16877.43       317.15 o
   2   2   4      11114.76      10828.89        98.50 o
   3   2   4      16634.21      19108.62       596.88 o
   4   2   4       3109.15       2963.20        77.10 o
   5   2   4         26.11        102.80        22.47 o
   6   2   4       1060.99       1015.71        53.14 o
   7   2   4       3567.51       3530.34       106.82 o
   8   2   4       1266.10       1306.20        53.33 o
   9   2   4         45.41         51.63        11.51 o
  10   2   4          0.60         12.36        12.37 o
  11   2   4        118.89        157.63        21.36 o
 -11   3   4         10.58         14.78        11.36 o
 -10   3   4        504.51        441.75        48.51 o
  -9   3   4        572.87        563.86        39.07 o
  -8   3   4       1567.02       1530.20        73.37 o
  -7   3   4        447.99        446.31        32.98 o
  -6   3   4       1225.96       1372.33        55.25 o
  -5   3   4        120.94        104.41        11.78 o
  -4   3   4       8749.06       8710.21        98.94 o
  -3   3   4      12771.67      13418.53        99.32 o
  -2   3   4      53473.11      54682.23       401.87 o
  -1   3   4        312.33        326.63        15.16 o
   0   3   4      30529.56      30908.39       560.84 o
   1   3   4       7122.79       7572.86        89.23 o
   2   3   4      32551.36      34358.59       182.93 o
   3   3   4       3064.15       3238.30        58.83 o
   4   3   4         78.87        103.55        13.84 o
   5   3   4          5.03         36.34        11.52 o
   6   3   4        110.37        182.48        24.12 o
   7   3   4        222.22        211.48        20.99 o
   8   3   4        188.98        190.78        21.54 o
   9   3   4          6.47         17.33         9.08 o
  10   3   4          4.78         -8.87         8.87 o
  11   3   4         63.62         72.64        23.07 o
 -11   4   4          5.75          5.57        11.51 o
 -10   4   4         13.40          3.49        12.54 o
  -9   4   4        287.28        271.80        32.55 o
  -8   4   4        307.70        285.90        32.35 o
  -7   4   4       1069.50       1099.69        51.67 o
  -6   4   4        158.08        112.36        17.45 o
  -5   4   4       2354.80       2575.26        97.56 o
  -4   4   4       6129.41       7463.21        93.04 o
  -3   4   4         27.11         23.53         4.91 o
  -2   4   4       2744.62       3466.66        87.40 o
  -1   4   4      11010.64      11706.95       212.08 o
   0   4   4       1754.32       2119.71        59.84 o
   1   4   4      22033.11      23966.65       462.39 o
   2   4   4       2515.07       2612.16        53.26 o
   3   4   4        713.28        719.43        28.94 o
   4   4   4        945.99       1182.87        53.57 o
   5   4   4        760.07        733.04        41.48 o
   6   4   4          0.16        -11.41        13.01 o
   7   4   4       1274.31       1165.57        61.67 o
   8   4   4         24.51         20.73        11.04 o
   9   4   4        281.86        266.45        26.81 o
  10   4   4         13.54         12.28        10.57 o
  11   4   4        546.74        866.21        65.52 o
 -11   5   4        217.26        271.98        31.79 o
 -10   5   4        530.48        543.36        43.58 o
  -9   5   4        548.54        548.30        58.59 o
  -8   5   4        844.42        796.90        45.50 o
  -7   5   4        718.44        808.09        44.46 o
  -6   5   4        176.93        168.06        18.61 o
  -5   5   4       1646.08       1792.41        61.93 o
  -4   5   4      18523.85      18353.54       266.54 o
  -3   5   4        369.56        555.34        20.18 o
  -2   5   4      41066.45      40941.95       349.54 o
  -1   5   4       3883.40       5031.81        70.83 o
   0   5   4       6751.50       6758.76       170.24 o
   1   5   4      10535.71      11796.15       148.86 o
   2   5   4      17606.15      16680.61       145.06 o
   3   5   4        880.60        997.75        35.03 o
   4   5   4       5118.25       5925.58       160.59 o
   5   5   4         73.45         62.05        16.39 o
   6   5   4         63.94         98.28        23.07 o
   7   5   4         14.09         39.83        25.71 o
   8   5   4         19.97         39.03        16.15 o
   9   5   4        150.81        202.26        24.37 o
  10   5   4          0.80          1.97        11.76 o
 -11   6   4         94.81         78.73        20.03 o
 -10   6   4          9.62         12.64        12.71 o
  -9   6   4       1100.13       1113.45        62.68 o
  -8   6   4        475.53        517.67        36.53 o
  -7   6   4       1727.53       1579.30        62.42 o
  -6   6   4       6401.34       6749.70       127.05 o
  -5   6   4         27.88         19.35         9.82 o
  -4   6   4        524.25        526.29        27.93 o
  -3   6   4        710.53        589.03        20.39 o
  -2   6   4       8426.10       8358.72       110.69 o
  -1   6   4       1493.65       1620.11        31.32 o
   0   6   4      22263.73      22437.52       259.88 o
   1   6   4       4609.54       3307.64        47.02 o
   2   6   4        273.23        217.27        14.22 o
   3   6   4        986.08        785.43        32.11 o
   4   6   4       2905.25       2794.17        76.57 o
   5   6   4        869.75        851.09        89.95 o
   6   6   4        156.13        119.71        23.32 o
   7   6   4        535.67        560.37        55.92 o
   8   6   4         55.10         32.63        11.38 o
   9   6   4         60.35         44.30        11.94 o
  10   6   4         25.28         26.44        10.64 o
 -11   7   4        712.76        725.64        47.31 o
 -10   7   4         82.59         42.86        14.02 o
  -9   7   4          1.70          1.10         9.97 o
  -8   7   4          0.48        -15.09        15.09 o
  -7   7   4       1488.86       1375.71        52.20 o
  -6   7   4          0.10         22.18         9.36 o
  -5   7   4       9912.77       9499.61       132.64 o
  -4   7   4        294.63        259.90        20.63 o
  -3   7   4         81.96         58.94         7.08 o
  -2   7   4        470.65        375.91        19.78 o
  -1   7   4       7855.04       7658.92        83.41 o
   0   7   4         50.86         68.02         7.64 o
   1   7   4       5396.32       5924.49        99.01 o
   2   7   4         66.01         34.16         7.46 o
   3   7   4        483.41        379.44        26.53 o
   4   7   4       1028.66       1121.64        43.47 o
   5   7   4       5974.44       5785.81       150.23 o
   6   7   4        100.53        105.94        23.43 o
   7   7   4        101.78         82.07        23.44 o
   8   7   4         26.09         15.40        10.37 o
   9   7   4        313.58        328.04        29.25 o
  10   7   4         79.42         73.15        18.27 o
 -11   8   4          1.26        -11.37        11.37 o
 -10   8   4         35.74         21.37        11.35 o
  -9   8   4         57.37         29.33        15.36 o
  -8   8   4         29.32         -3.00         9.96 o
  -7   8   4         34.42         45.22        23.55 o
  -6   8   4       5402.91       5162.54       164.09 o
  -5   8   4        132.46        114.44        13.60 o
  -4   8   4       2433.01       2125.56        67.81 o
  -3   8   4       9063.48       9704.14       133.26 o
  -2   8   4       7988.07       7216.76       126.20 o
  -1   8   4        356.95        348.60        16.10 o
   0   8   4       8398.35       8048.81       115.35 o
   1   8   4       2703.22       2989.12        66.31 o
   2   8   4        391.07        396.97        20.34 o
   3   8   4       4321.63       4645.11        83.76 o
   4   8   4       2960.99       3072.71        83.05 o
   5   8   4        251.03        192.22        57.42 o
   6   8   4         21.59         14.31        10.91 o
   7   8   4        307.49        344.35        34.41 o
   8   8   4        166.02        164.80        21.47 o
   9   8   4         22.48         18.74        13.02 o
  10   8   4         33.81         47.12        15.57 o
 -11   9   4        440.80        557.79        36.05 o
 -10   9   4        313.81        240.89        22.34 o
  -9   9   4        131.88        131.27        19.71 o
  -8   9   4       1568.23       1489.07        56.39 o
  -7   9   4        585.93        518.52        42.36 o
  -6   9   4        164.78        198.46        25.70 o
  -5   9   4       1667.66       1702.30        70.35 o
  -4   9   4       4252.14       4410.34        93.99 o
  -3   9   4       4124.56       4677.09        97.22 o
  -2   9   4       3051.10       3113.66        79.51 o
  -1   9   4         14.18         36.09         9.70 o
   0   9   4         17.38         46.95         7.77 o
   1   9   4        714.02        843.93        28.98 o
   2   9   4       4972.24       5611.16       125.21 o
   3   9   4       4297.49       4339.77        83.02 o
   4   9   4        659.29        701.70        40.59 o
   5   9   4        588.28        492.77        38.44 o
   6   9   4        153.27        121.57        25.36 o
   7   9   4         82.88         66.00        17.97 o
   8   9   4         17.79         15.48        11.79 o
   9   9   4        139.13        182.70        25.11 o
  10   9   4         92.16         77.42        18.20 o
 -10  10   4        103.84        106.25        14.70 o
  -9  10   4        203.63        191.44        20.03 o
  -8  10   4        263.68        265.35        24.42 o
  -7  10   4        306.50        232.20        24.48 o
  -6  10   4        195.20        234.58        28.94 o
  -5  10   4       2495.60       2637.89       116.96 o
  -4  10   4        158.42        167.79        21.40 o
  -3  10   4       2098.03       1908.24        65.19 o
  -2  10   4       1620.57       1330.63        38.96 o
  -1  10   4        382.46        458.81        22.88 o
   0  10   4      10869.29      10903.43       200.85 o
   1  10   4        529.97        615.12        30.90 o
   2  10   4       4427.20       4780.57       121.79 o
   3  10   4       3362.70       3080.08        82.10 o
   4  10   4       1201.61       1087.75        46.09 o
   5  10   4       2004.87       1844.26        75.14 o
   6  10   4          1.06          0.59        24.83 o
   7  10   4       1022.47       1020.59        60.45 o
   8  10   4        197.58        226.14        24.48 o
   9  10   4         99.69         78.42        17.93 o
  10  10   4         41.38         41.83         9.99 o
 -10  11   4         80.15         91.35        15.08 o
  -9  11   4         28.42         25.81        10.24 o
  -8  11   4        328.77        272.19        24.22 o
  -7  11   4        900.29        764.62        56.30 o
  -6  11   4        196.62        241.08        25.92 o
  -5  11   4        369.73        433.15        47.27 o
  -4  11   4       8827.49       8634.46       196.30 o
  -3  11   4        835.04        715.29        41.37 o
  -2  11   4       9856.89       9631.63       154.66 o
  -1  11   4         59.65         99.68        11.74 o
   0  11   4       5660.77       5248.41       102.39 o
   1  11   4       3098.27       3656.59        77.52 o
   2  11   4       8492.90       8016.29       142.63 o
   3  11   4       1867.61       1722.41        93.70 o
   4  11   4        493.75        518.61        46.22 o
   5  11   4          0.46          3.88        12.41 o
   6  11   4        359.14        401.69        32.93 o
   7  11   4         11.47         10.04        10.86 o
   8  11   4         84.90         77.51        14.86 o
   9  11   4          1.47          7.36        11.94 o
  10  11   4         33.76         32.68        10.04 o
 -10  12   4         20.18          2.51         7.27 o
  -9  12   4        312.42        307.34        29.43 o
  -8  12   4         24.14         -1.01        11.60 o
  -7  12   4         11.11        -13.45        19.47 o
  -6  12   4        713.40        684.38        51.23 o
  -5  12   4       4502.97       4296.32       149.11 o
  -4  12   4        969.96        939.05        52.81 o
  -3  12   4         42.73         38.55        12.15 o
  -2  12   4       1352.76       1298.30        50.47 o
  -1  12   4        338.33        434.00        28.16 o
   0  12   4        706.62        571.24        31.36 o
   1  12   4       1443.83       1370.02        60.59 o
   2  12   4        675.06        845.44        60.96 o
   3  12   4        128.23         75.28        22.14 o
   4  12   4        560.38        551.16        54.41 o
   5  12   4       2212.43       2326.49        89.01 o
   6  12   4         30.53         34.52         9.10 o
   7  12   4        301.06        405.33        32.34 o
   8  12   4         27.29         32.67        10.82 o
   9  12   4        315.54        303.91        34.11 o
  10  12   4          0.08          1.62        10.60 o
 -10  13   4         16.59         11.88         6.79 o
  -9  13   4         13.57         11.93         9.82 o
  -8  13   4         62.46         61.14        13.28 o
  -7  13   4        738.94        563.59        69.81 o
  -6  13   4          4.18         12.03        12.21 o
  -5  13   4       2347.03       2182.16       108.06 o
  -4  13   4       4142.96       3883.39        96.22 o
  -3  13   4        354.91        318.30        26.52 o
  -2  13   4       2098.06       2202.39        77.91 o
  -1  13   4        496.17        549.54        36.18 o
   0  13   4       2297.87       2382.62       101.58 o
   1  13   4        902.18        829.38        61.32 o
   2  13   4       3211.20       2954.60       188.94 o
   3  13   4         30.94         19.69        14.91 o
   4  13   4        139.47        107.95        25.68 o
   5  13   4          7.31         26.55         8.65 o
   6  13   4        339.97        325.72        27.68 o
   7  13   4         57.64         93.24        21.13 o
   8  13   4         68.72         46.14        11.48 o
   9  13   4         36.91         69.20        11.82 o
 -10  14   4         27.56         16.05        11.28 o
  -9  14   4        296.94        271.80        25.01 o
  -8  14   4         55.17         20.70        12.38 o
  -7  14   4          2.04         -2.67        21.61 o
  -6  14   4        582.06        687.07        44.25 o
  -5  14   4          0.79          3.81        12.08 o
  -4  14   4        989.52       1045.46        59.58 o
  -3  14   4        628.55        528.33        41.04 o
  -2  14   4       4343.84       3956.05       141.14 o
  -1  14   4        313.15        344.65        42.01 o
   0  14   4       6799.30       6833.21       177.69 o
   1  14   4        348.45        268.79        36.15 o
   2  14   4         95.43        110.41        24.51 o
   3  14   4         18.61         20.24        14.10 o
   4  14   4       1428.67       1361.04       103.39 o
   5  14   4       1075.57        974.85        41.89 o
   6  14   4          5.59          3.47        12.05 o
   7  14   4       1575.28       1728.38       136.59 o
   8  14   4          3.21         12.82        11.17 o
   9  14   4          1.65         -6.97         6.97 o
  -9  15   4         38.49        122.37        63.79 o
  -8  15   4         65.03         48.51        19.12 o
  -7  15   4        646.10        406.31       114.09 o
  -6  15   4         35.28         25.31        17.09 o
  -5  15   4          9.55          7.56         8.52 o
  -4  15   4        377.79        301.11        42.66 o
  -3  15   4          7.49         41.03        18.56 o
  -2  15   4         52.91         54.95        35.86 o
  -1  15   4          2.70         -3.54        14.41 o
   0  15   4        689.59        732.29        60.93 o
   1  15   4       1762.20       1878.66        97.34 o
   2  15   4         16.62         35.86        17.58 o
   3  15   4         80.65         38.01        14.84 o
   4  15   4          0.13          7.70         7.77 o
   5  15   4       2901.52       2685.69        74.38 o
   6  15   4          7.24          1.91        10.40 o
   7  15   4          4.88         13.76        12.14 o
   8  15   4        132.83        114.37        20.06 o
   9  15   4         94.76        140.05        16.75 o
  -9  16   4          1.00         35.91        80.98 o
  -8  16   4        131.09        162.55        30.45 o
  -7  16   4        397.43        330.10       153.61 o
  -6  16   4        383.09        344.75        30.85 o
  -5  16   4          1.22         -3.55         7.86 o
  -4  16   4        527.71        486.71        27.14 o
  -3  16   4        791.07        706.02        63.97 o
  -2  16   4       2853.36       2477.20       116.35 o
  -1  16   4         54.08         65.25        20.31 o
   0  16   4       4819.45       4489.24       151.40 o
   1  16   4         10.34         15.09        16.47 o
   2  16   4        255.31        235.13        37.28 o
   3  16   4       1437.95       1219.50        82.52 o
   4  16   4        992.48        830.88        39.07 o
   5  16   4          6.25        -10.37        10.37 o
   6  16   4          1.10         -1.36        13.35 o
   7  16   4         41.32         54.90        14.63 o
   8  16   4          6.19          7.46        11.80 o
   9  16   4          5.92          5.14         9.88 o
  -9  17   4         83.28        127.95        27.91 o
  -8  17   4        110.47        123.17        27.92 o
  -7  17   4        383.12        286.78       169.90 o
  -6  17   4        159.82        155.15        27.04 o
  -5  17   4         13.98         15.13         9.13 o
  -4  17   4       3430.18       3301.67        70.82 o
  -3  17   4         11.14          4.74         7.21 o
  -2  17   4       2238.23       2020.42       105.81 o
  -1  17   4          8.98         32.22        33.43 o
   0  17   4        222.60        194.56        32.63 o
   1  17   4         68.08         72.58        20.99 o
   2  17   4       1069.29        911.84        71.06 o
   3  17   4       2325.96       2302.78        65.67 o
   4  17   4       1474.34       1323.88        49.80 o
   5  17   4          8.16         -6.75        11.98 o
   6  17   4        107.26        128.73        20.13 o
   7  17   4          3.16         24.54        11.74 o
   8  17   4          7.57         14.00         7.25 o
  -9  18   4        195.64        175.87        28.57 o
  -8  18   4         58.75         82.93        46.80 o
  -7  18   4         16.64         58.17        29.95 o
  -6  18   4          9.10         15.82         9.30 o
  -5  18   4        849.70        791.90        37.53 o
  -4  18   4        165.44        180.66        18.31 o
  -3  18   4        555.27        483.89        29.81 o
  -2  18   4        733.91        821.65        30.88 o
  -1  18   4        304.63        302.75        22.86 o
   0  18   4        175.54        142.86        29.54 o
   1  18   4        431.91        398.53        31.82 o
   2  18   4         71.75         67.83        12.70 o
   3  18   4        124.76        114.67        16.88 o
   4  18   4         13.90         19.41        13.05 o
   5  18   4         57.09         79.72        13.46 o
   6  18   4         16.78         -0.09        11.26 o
   7  18   4        371.81        349.81        28.39 o
   8  18   4          2.23          1.56         6.85 o
  -8  19   4          4.99         40.08        69.62 o
  -7  19   4         17.89        -27.22        37.40 o
  -6  19   4         71.44         53.61        18.08 o
  -5  19   4        164.35        148.17        18.37 o
  -4  19   4       1540.66       1463.20        56.45 o
  -3  19   4        391.39        407.86        27.72 o
  -2  19   4       2903.28       2969.56        66.89 o
  -1  19   4         76.95         83.96        12.25 o
   0  19   4       1211.35       1129.80        47.53 o
   1  19   4          1.78          2.30         9.63 o
   2  19   4        477.32        464.45        34.65 o
   3  19   4         53.97         34.32        11.64 o
   4  19   4        120.31        134.98        16.23 o
   5  19   4         53.73         46.61        13.20 o
   6  19   4        257.67        258.09        25.50 o
   7  19   4         33.38         25.12         8.76 o
   8  19   4         28.80         12.80         8.77 o
  -8  20   4         57.98        144.38        90.37 o
  -7  20   4          1.18        -13.05        58.34 o
  -6  20   4        144.22        149.46        27.64 o
  -5  20   4        368.13        409.62        28.77 o
  -4  20   4         82.91         86.46        15.48 o
  -3  20   4        435.92        415.50        30.61 o
  -2  20   4         66.33        107.96        13.84 o
  -1  20   4         81.11         69.65        15.16 o
   0  20   4       1352.95       1202.29        49.43 o
   1  20   4        418.56        480.04        45.59 o
   2  20   4        387.67        415.33        48.26 o
   3  20   4        943.10       1021.00        51.87 o
   4  20   4        375.65        411.12        29.80 o
   5  20   4        623.94        687.20        49.05 o
   6  20   4          8.08         17.70        14.91 o
   7  20   4        298.87        432.99        26.05 o
  -7  21   4         55.53         47.36        15.65 o
  -6  21   4          6.38          9.15         8.93 o
  -5  21   4         94.83        102.05        15.74 o
  -4  21   4        759.92        878.74        42.54 o
  -3  21   4          0.35          3.38         9.20 o
  -2  21   4        105.60        140.74        18.03 o
  -1  21   4          0.84          6.24        11.31 o
   0  21   4         70.36         50.01        12.13 o
   1  21   4        137.44        161.83        29.98 o
   2  21   4        586.41        657.84        60.03 o
   3  21   4        112.26        101.32        17.27 o
   4  21   4        100.30         97.71        16.68 o
   5  21   4        580.13        589.22        41.78 o
   6  21   4         44.47         18.60        13.38 o
   7  21   4         71.35         21.73        30.01 o
  -7  22   4         86.75        108.97        35.05 o
  -6  22   4         80.49        114.74        20.07 o
  -5  22   4        100.03         97.03        18.37 o
  -4  22   4         31.85         72.20        17.97 o
  -3  22   4          0.18         12.81        12.89 o
  -2  22   4        803.31        751.74        50.88 o
  -1  22   4        251.25        247.18        29.19 o
   0  22   4         75.01         98.57        16.83 o
   1  22   4         67.85         48.82        18.72 o
   2  22   4        137.85        156.09        24.23 o
   3  22   4         59.84         78.21        18.18 o
   4  22   4        816.83        836.96        49.17 o
   5  22   4        322.79        394.74        31.35 o
   6  22   4          4.05         -3.81        11.70 o
  -6  23   4         30.79         37.61        11.50 o
  -5  23   4         15.30          3.82        10.42 o
  -4  23   4         16.13         32.22        14.63 o
  -3  23   4         41.31         16.39        11.06 o
  -2  23   4        714.43        688.89        47.15 o
  -1  23   4         67.68         55.93        16.15 o
   0  23   4          0.10          7.55         7.99 o
   1  23   4         54.45         53.42        12.82 o
   2  23   4         30.46         19.64         9.79 o
   3  23   4        201.18        319.91        32.19 o
   4  23   4          0.15         -4.47         8.56 o
   5  23   4        653.04        773.56        53.99 o
   6  23   4          1.44          2.57         6.39 o
  -6  24   4          7.85         16.25        15.30 o
  -5  24   4         65.38         25.11        56.52 o
  -4  24   4         12.11         19.21        12.20 o
  -3  24   4         16.06          8.52        10.24 o
  -2  24   4       1349.08       1522.28        66.54 o
  -1  24   4        212.57        182.81        24.21 o
   0  24   4        227.90        297.57        26.49 o
   1  24   4          0.40         -0.91        10.57 o
   2  24   4          1.43         10.76         9.78 o
   3  24   4        168.51        183.32        23.76 o
   4  24   4        368.54        461.80        32.24 o
   5  24   4         63.99         81.14        20.03 o
  -5  25   4          5.82         -0.46        13.81 o
  -4  25   4        951.00       1106.03        59.48 o
  -3  25   4          4.58          6.67         9.50 o
  -2  25   4        262.84        364.67        26.38 o
  -1  25   4        378.76        353.74        27.31 o
   0  25   4          8.50         -1.76         8.92 o
   1  25   4         58.33         66.73        17.70 o
   2  25   4        516.72        588.36        39.28 o
   3  25   4        120.28        156.25        19.73 o
   4  25   4        216.78        203.15        19.43 o
   5  25   4         16.45          9.04        11.04 o
  -4  26   4          6.60         21.58        14.23 o
  -3  26   4         71.22         96.51        19.08 o
  -2  26   4         83.05        131.04        14.51 o
  -1  26   4         20.84         13.86         8.79 o
   0  26   4         19.77          9.05         6.88 o
   1  26   4        200.69        168.78        26.07 o
   2  26   4          7.87         23.46         9.64 o
   3  26   4         66.82         72.31        12.79 o
   4  26   4          5.60          8.54         8.81 o
  -3  27   4         98.08        144.85        27.82 o
  -2  27   4        178.23        242.13        20.26 o
  -1  27   4          3.75          5.14         4.63 o
   0  27   4          0.43         14.52         7.10 o
   1  27   4         63.35         47.08        24.83 o
   2  27   4        658.85        888.32        47.59 o
   3  27   4         23.78         16.82        10.75 o
  -1  28   4         24.75         29.90        13.14 o
   0  28   4        220.13        269.71        24.07 o
   1  28   4         11.11         17.66        10.83 o
 -11   0   5        882.31       1071.28        61.67 o
  -9   0   5        102.14        111.59        39.99 o
  -7   0   5       3874.22       3690.71       285.92 o
  -5   0   5        515.43        659.09        48.08 o
  -3   0   5       3449.79       4141.74       154.34 o
  -1   0   5       5389.67       5537.42       136.78 o
   1   0   5      11010.29       9784.20       123.10 o
   3   0   5      14263.83      13499.71       168.73 o
   5   0   5        533.45        573.68        68.62 o
   7   0   5        740.78        800.62        64.12 o
   9   0   5        263.83        287.47        39.99 o
  11   0   5         18.34         23.11        16.00 o
 -11   1   5          5.18         29.20        11.62 o
 -10   1   5        175.31        202.53        23.62 o
  -9   1   5       2305.12       2284.12        90.48 o
  -8   1   5        531.92        550.69        49.55 o
  -7   1   5       2116.25       2109.79        85.34 o
  -6   1   5       7044.67       6916.50       142.56 o
  -5   1   5         73.26         46.56        10.95 o
  -4   1   5       6202.80       6857.63       143.70 o
  -3   1   5        234.53        197.25        20.69 o
  -2   1   5      14961.38      15795.95       336.28 o
  -1   1   5        213.60        108.78         9.01 o
   0   1   5       3720.39       3695.36        65.45 o
   1   1   5        585.65        602.83        15.05 o
   2   1   5       2444.21       2066.15        50.01 o
   3   1   5         74.99        170.25        18.78 o
   4   1   5       1400.04       1495.58        57.80 o
   5   1   5       2654.61       3083.90       110.39 o
   6   1   5        262.56        244.97        27.57 o
   7   1   5          6.61         14.81        11.65 o
   8   1   5        419.05        365.35        32.60 o
   9   1   5          5.23         20.82        15.02 o
  10   1   5        105.30         96.06        11.85 o
  11   1   5         14.18         39.61        16.26 o
 -11   2   5        470.25        555.94        46.08 o
 -10   2   5        452.54        453.13        38.88 o
  -9   2   5        169.26        211.05        28.42 o
  -8   2   5       1546.38       1571.45        65.88 o
  -7   2   5         38.76         43.75        16.77 o
  -6   2   5       2515.32       2826.32        75.26 o
  -5   2   5          1.17         20.16        11.78 o
  -4   2   5      15541.94      17440.67       233.15 o
  -3   2   5        404.99        307.29        16.92 o
  -2   2   5       1271.95       1468.76        29.86 o
  -1   2   5       5690.92       5633.72       139.47 o
   0   2   5      37032.37      38747.05      1187.35 o
   1   2   5       6058.43       5973.40       149.74 o
   2   2   5       2322.33       2615.07        37.28 o
   3   2   5       9924.91      10397.64       199.19 o
   4   2   5       1319.49       1364.00        55.10 o
   5   2   5        272.11        377.89        31.71 o
   6   2   5       1807.49       1852.22        89.54 o
   7   2   5       2617.17       2524.60        79.53 o
   8   2   5        520.21        480.76        36.54 o
   9   2   5         61.58         57.89        12.33 o
  10   2   5         36.82         63.30        12.64 o
 -11   3   5        269.47        353.68        36.96 o
 -10   3   5        132.09        132.48        29.27 o
  -9   3   5       1983.64       1986.61        82.85 o
  -8   3   5       1224.53       1171.46        56.71 o
  -7   3   5        427.13        479.65        41.77 o
  -6   3   5        335.73        419.01        29.77 o
  -5   3   5        223.13        189.95        17.87 o
  -4   3   5         97.85        108.38        14.59 o
  -3   3   5       2501.14       3076.23        47.89 o
  -2   3   5        236.08        209.84         9.52 o
  -1   3   5      10701.15       9916.28       170.91 o
   0   3   5         51.06         92.23         7.33 o
   1   3   5       1098.38       1045.55        27.41 o
   2   3   5         15.57         25.54         4.90 o
   3   3   5       2978.21       3958.11        80.22 o
   4   3   5        349.74        307.29        23.06 o
   5   3   5      11311.64      12328.76       219.79 o
   6   3   5        605.96        619.42        42.56 o
   7   3   5        287.45        288.72        24.73 o
   8   3   5         66.30         45.81         9.65 o
   9   3   5        864.54        949.81        39.24 o
  10   3   5        105.49         86.36        14.37 o
 -11   4   5         57.93         61.63        16.83 o
 -10   4   5         12.82          5.72        18.36 o
  -9   4   5         64.09        104.86        25.19 o
  -8   4   5         13.30         15.22         8.50 o
  -7   4   5         21.81         20.70        15.81 o
  -6   4   5       5625.48       5711.12       133.57 o
  -5   4   5          3.32         11.21         7.37 o
  -4   4   5       6428.19       6746.77        79.73 o
  -3   4   5       2754.48       2885.81        47.57 o
  -2   4   5       2814.00       2698.01        36.51 o
  -1   4   5         11.50         53.80         6.84 o
   0   4   5      28711.39      29568.31       409.54 o
   1   4   5         70.43        133.65         8.55 o
   2   4   5       4187.24       4043.68        71.36 o
   3   4   5        105.24         84.30        13.51 o
   4   4   5       1914.88       1952.33        56.55 o
   5   4   5        147.14        217.18        26.40 o
   6   4   5       1692.53       1659.75       170.29 o
   7   4   5          2.13         42.61        13.44 o
   8   4   5        200.49        177.15        19.76 o
   9   4   5         93.31         85.25        14.02 o
  10   4   5        133.17        161.80        18.22 o
 -11   5   5        730.65        888.93        65.33 o
 -10   5   5         26.01         20.76        12.86 o
  -9   5   5        894.44        881.02        56.16 o
  -8   5   5        351.31        246.12        29.69 o
  -7   5   5         71.88         90.53        18.79 o
  -6   5   5        409.76        480.10        38.96 o
  -5   5   5       5115.65       4333.52        90.67 o
  -4   5   5      10995.92      12809.53       134.70 o
  -3   5   5        103.84         74.22         8.58 o
  -2   5   5       6127.69       6802.20       100.51 o
  -1   5   5        694.15        625.93        14.04 o
   0   5   5        187.42        277.88        11.17 o
   1   5   5       5067.88       4821.95        76.07 o
   2   5   5      10424.63      10382.18       117.53 o
   3   5   5         53.21         91.26        15.84 o
   4   5   5       3458.72       3573.48       103.70 o
   5   5   5       4970.91       4944.11       167.47 o
   6   5   5        644.22        773.00        59.72 o
   7   5   5        143.87        163.74        24.47 o
   8   5   5        411.40        416.22        34.74 o
   9   5   5        286.16        260.86        26.58 o
  10   5   5         22.04         -3.12        11.84 o
 -11   6   5        632.28        856.08        51.61 o
 -10   6   5        155.04        184.84        25.59 o
  -9   6   5        734.05        662.65        48.49 o
  -8   6   5        890.02        842.50        46.72 o
  -7   6   5       2019.58       1871.82        62.14 o
  -6   6   5       1495.82       1360.00        64.41 o
  -5   6   5          2.52         14.67         7.89 o
  -4   6   5       3249.77       3026.79        86.92 o
  -3   6   5        252.07        282.04        30.14 o
  -2   6   5        656.70        740.17        27.22 o
  -1   6   5       1444.45       1620.02        32.78 o
   0   6   5       5126.41       5158.34        57.23 o
   1   6   5         14.23         38.56         8.82 o
   2   6   5       5431.87       5483.22        74.00 o
   3   6   5       6189.07       6372.59        93.91 o
   4   6   5         70.60         53.29         9.22 o
   5   6   5        720.03        832.04        48.55 o
   6   6   5        152.58        110.60        24.34 o
   7   6   5       1360.37       1479.18        62.67 o
   8   6   5        119.01        106.40        18.31 o
   9   6   5        185.39        185.85        22.28 o
  10   6   5        123.85        154.51        15.68 o
 -11   7   5          1.71         -0.31         8.81 o
 -10   7   5        164.38        141.93        22.18 o
  -9   7   5         62.42         50.15        12.64 o
  -8   7   5       1872.01       1836.32       141.60 o
  -7   7   5         18.37         33.76        15.62 o
  -6   7   5       2614.59       2755.73       140.76 o
  -5   7   5        333.86        316.71        22.23 o
  -4   7   5         48.72        106.66        13.83 o
  -3   7   5       1954.64       1965.62        58.91 o
  -2   7   5      17002.22      15698.40       151.70 o
  -1   7   5       5410.23       5644.70        91.31 o
   0   7   5       5348.19       5684.25        86.76 o
   1   7   5       4224.41       4693.73        79.30 o
   2   7   5       5109.02       4969.10        74.47 o
   3   7   5         60.52         95.90        12.90 o
   4   7   5         14.62         17.37         8.61 o
   5   7   5        635.80        563.89        40.58 o
   6   7   5         98.52         98.56        26.10 o
   7   7   5         33.59         10.33        10.97 o
   8   7   5          0.30          8.14        11.10 o
   9   7   5        115.33         99.32        16.88 o
  10   7   5         47.21         38.09         7.83 o
 -11   8   5        257.56        293.50        27.43 o
 -10   8   5        105.18        107.88        15.56 o
  -9   8   5        175.84        197.04        22.71 o
  -8   8   5          2.15         12.47        12.22 o
  -7   8   5       2426.06       2197.53        78.18 o
  -6   8   5       1268.69       1328.21        55.80 o
  -5   8   5        912.51        838.47        36.37 o
  -4   8   5       4961.53       5208.78       108.89 o
  -3   8   5         27.89         54.38        14.55 o
  -2   8   5      11481.27      12257.89       133.89 o
  -1   8   5       2075.29       2981.77       105.23 o
   0   8   5         42.08         63.78        20.95 o
   1   8   5       5280.56       5819.29       100.18 o
   2   8   5       7926.53       8848.73       129.55 o
   3   8   5      14214.81      15311.64       285.53 o
   4   8   5        999.39       1073.38        45.30 o
   5   8   5       2111.05       1937.58        80.18 o
   6   8   5        316.14        286.26        38.57 o
   7   8   5       1748.86       1751.25        68.14 o
   8   8   5         34.16         37.60        11.80 o
   9   8   5        249.63        248.22        27.96 o
  10   8   5        107.36        100.67        16.05 o
 -10   9   5          3.89          1.91         8.73 o
  -9   9   5        419.74        451.88        29.97 o
  -8   9   5         19.96        -10.42        10.95 o
  -7   9   5        353.46        321.60        29.11 o
  -6   9   5        993.92        858.97        68.61 o
  -5   9   5        705.01        631.21        42.84 o
  -4   9   5       2063.84       1930.94       100.86 o
  -3   9   5       1555.32       1693.49        59.21 o
  -2   9   5      11034.78      10291.92       106.95 o
  -1   9   5        247.22        280.12        20.87 o
   0   9   5        596.37        621.69        32.17 o
   1   9   5        774.87        976.55        33.23 o
   2   9   5       3425.53       2816.92        77.46 o
   3   9   5        102.14        109.93        13.44 o
   4   9   5       5737.49       5639.11       105.59 o
   5   9   5        713.75        703.93        51.83 o
   6   9   5          7.16         10.31        12.14 o
   7   9   5        207.41        223.24        21.87 o
   8   9   5        361.15        365.14        31.20 o
   9   9   5         39.61         55.10        19.13 o
  10   9   5         31.54         56.97        10.02 o
 -10  10   5         17.32         22.83         8.43 o
  -9  10   5          6.76         20.38        14.55 o
  -8  10   5          5.24         11.60        11.76 o
  -7  10   5         69.47         32.71        10.06 o
  -6  10   5       4703.29       4535.63       158.30 o
  -5  10   5        353.57        371.18        43.80 o
  -4  10   5       4132.46       4008.83       132.71 o
  -3  10   5        137.72        115.05        16.60 o
  -2  10   5       3612.44       4061.49        82.34 o
  -1  10   5        150.08         82.93        10.44 o
   0  10   5      30822.50      31403.79       258.11 o
   1  10   5        113.12        183.54        28.20 o
   2  10   5         16.11         37.03         9.50 o
   3  10   5       2610.38       2509.92        68.51 o
   4  10   5       1200.47       1193.42        45.25 o
   5  10   5         63.86         87.36        17.79 o
   6  10   5        512.81        456.46        33.77 o
   7  10   5       1152.08       1176.36        55.24 o
   8  10   5        427.00        394.90        31.43 o
   9  10   5          0.67         -3.20        12.39 o
  10  10   5         52.21         60.83        11.48 o
 -10  11   5         14.32          6.53         7.02 o
  -9  11   5        542.33        630.15        42.12 o
  -8  11   5         65.33         48.42        13.70 o
  -7  11   5          1.28         13.07        16.01 o
  -6  11   5        104.46        115.22        18.35 o
  -5  11   5        120.01        102.12        23.93 o
  -4  11   5        196.93        161.51        29.69 o
  -3  11   5          0.37         -2.30        10.09 o
  -2  11   5         57.80         55.77        12.58 o
  -1  11   5        238.41        263.08        19.38 o
   0  11   5        261.20        230.83        20.80 o
   1  11   5        345.36        335.04        29.72 o
   2  11   5         27.78         30.82        11.61 o
   3  11   5        764.80        697.61        36.97 o
   4  11   5        134.86        175.27        29.60 o
   5  11   5       4065.94       3745.10       111.43 o
   6  11   5         12.44          8.53         8.68 o
   7  11   5         59.91         42.33        12.02 o
   8  11   5          2.80          4.05         8.69 o
   9  11   5        113.82        170.23        27.72 o
  10  11   5          7.20          6.31        10.26 o
 -10  12   5          1.42          2.44        11.00 o
  -9  12   5         35.14         24.92         8.64 o
  -8  12   5        271.94        207.46        25.03 o
  -7  12   5         20.05         -6.96        12.91 o
  -6  12   5       1380.35       1411.22        74.54 o
  -5  12   5        293.56        227.01        36.42 o
  -4  12   5       5863.58       6074.08       209.63 o
  -3  12   5        455.32        444.53        37.61 o
  -2  12   5        119.92        126.84        20.10 o
  -1  12   5       1609.56       1644.44        67.92 o
   0  12   5       1055.51        601.95        40.77 o
   1  12   5        101.45        113.87        19.17 o
   2  12   5       3111.34       3227.36        94.10 o
   3  12   5         36.43         36.67        15.22 o
   4  12   5       1474.68       1388.15        82.76 o
   5  12   5       1678.03       1851.49        63.19 o
   6  12   5          9.52          1.45         8.88 o
   7  12   5        111.92        128.38        18.68 o
   8  12   5         52.92         26.56        10.71 o
   9  12   5         26.21         12.22         8.75 o
 -10  13   5         43.73         27.11        13.27 o
  -9  13   5        272.77        320.32        33.43 o
  -8  13   5        712.46        678.20        46.41 o
  -7  13   5         62.93         53.15        21.93 o
  -6  13   5        271.49        264.39        32.70 o
  -5  13   5       1559.77       1450.44        64.88 o
  -4  13   5       1018.53        845.78        54.86 o
  -3  13   5          7.49          0.76        10.93 o
  -2  13   5       7041.90       7533.49       399.84 o
  -1  13   5        667.20        710.69        45.82 o
   0  13   5        726.85        806.39        47.84 o
   1  13   5        587.32        558.53        51.27 o
   2  13   5       5169.81       5115.09       156.25 o
   3  13   5        385.94        363.45        51.03 o
   4  13   5        993.96        863.50        68.62 o
   5  13   5        646.45        640.02        42.93 o
   6  13   5         96.21         32.90        13.75 o
   7  13   5         80.53         54.42        20.58 o
   8  13   5        111.31         99.40        14.51 o
   9  13   5        141.92        167.82        20.12 o
  -9  14   5        235.42        353.13        70.27 o
  -8  14   5          9.17         -9.63        20.96 o
  -7  14   5        956.74        932.56        75.20 o
  -6  14   5         15.11         24.44        16.37 o
  -5  14   5        984.43        977.42        41.53 o
  -4  14   5       2951.96       3044.60       133.42 o
  -3  14   5          2.05        -10.98        17.83 o
  -2  14   5        554.19        552.62        42.60 o
  -1  14   5        799.13        940.71        68.13 o
   0  14   5       1526.56       1512.17        86.07 o
   1  14   5        249.84        296.77        38.26 o
   2  14   5       1313.96       1226.38        78.54 o
   3  14   5       4364.58       4171.56       198.53 o
   4  14   5         46.16         48.21         9.90 o
   5  14   5        892.74        703.88        45.08 o
   6  14   5         56.10         49.23        15.57 o
   7  14   5        596.53        583.86        51.04 o
   8  14   5         14.57          8.39         9.80 o
   9  14   5        158.79        151.95        17.67 o
  -9  15   5        132.24        217.61       132.51 o
  -8  15   5         59.92         62.90        48.40 o
  -7  15   5          2.45         37.35        23.58 o
  -6  15   5        666.56        731.32        66.39 o
  -5  15   5        262.84        206.80        19.54 o
  -4  15   5       3423.81       3466.15        85.60 o
  -3  15   5          2.66         21.59        16.87 o
  -2  15   5       6879.80       6560.21       187.80 o
  -1  15   5         70.23         58.18        18.38 o
   0  15   5        992.70        995.84        71.23 o
   1  15   5          8.99         12.79        12.08 o
   2  15   5       4241.32       3992.26       210.64 o
   3  15   5        774.21        690.97        63.16 o
   4  15   5        927.08        875.48        44.11 o
   5  15   5         47.48         23.74         9.98 o
   6  15   5        382.79        346.46        32.26 o
   7  15   5         29.20         29.10        13.43 o
   8  15   5         32.40         23.85         8.88 o
   9  15   5         15.88         16.48        10.14 o
  -9  16   5         45.51         89.83        58.53 o
  -8  16   5         36.53         24.40        18.53 o
  -7  16   5       1347.39       1181.53       202.77 o
  -6  16   5         10.47          9.56        19.82 o
  -5  16   5          0.69         -8.22         8.22 o
  -4  16   5       5436.13       5287.08        88.84 o
  -3  16   5        155.28        216.53        35.10 o
  -2  16   5        117.61        115.86        27.48 o
  -1  16   5          6.41          8.64        14.00 o
   0  16   5       1185.46       1133.30        77.34 o
   1  16   5         11.00         18.01        15.05 o
   2  16   5         76.26         53.63        48.88 o
   3  16   5       2436.15       2294.49        69.57 o
   4  16   5        360.13        343.46        28.67 o
   5  16   5         12.63         16.32        15.21 o
   6  16   5         11.33          6.72        11.52 o
   7  16   5        524.90        657.03        40.71 o
   8  16   5          1.80          7.30         8.42 o
  -9  17   5         58.94        144.02       150.17 o
  -8  17   5          6.14          8.63        16.17 o
  -7  17   5          2.07         22.90        28.46 o
  -6  17   5         36.68         40.60        18.67 o
  -5  17   5        323.73        291.67        23.13 o
  -4  17   5       4601.07       4304.89        81.14 o
  -3  17   5        322.72        250.08        18.48 o
  -2  17   5       2051.34       2177.31        61.01 o
  -1  17   5         91.19         38.29        34.19 o
   0  17   5        103.86        138.97        30.33 o
   1  17   5        635.91        595.45        57.82 o
   2  17   5       1960.92       1873.23        69.07 o
   3  17   5         14.64         -2.05         9.80 o
   4  17   5       6952.68       6858.91       120.56 o
   5  17   5        276.84        279.88        30.05 o
   6  17   5        120.73         84.67        17.54 o
   7  17   5        302.36        300.01        26.72 o
   8  17   5        116.68        157.48        19.17 o
  -8  18   5          5.75         18.00        39.35 o
  -7  18   5        415.08        298.05       165.83 o
  -6  18   5        414.05        377.89        36.17 o
  -5  18   5          1.44          2.09         7.90 o
  -4  18   5        479.22        512.20        31.17 o
  -3  18   5        190.34        169.90        16.84 o
  -2  18   5         14.82         36.36         8.05 o
  -1  18   5          3.41         -4.93         7.72 o
   0  18   5       6517.37       5956.01       221.63 o
   1  18   5        250.10        278.34        41.51 o
   2  18   5        583.98        629.46        36.91 o
   3  18   5          3.62          0.22        10.16 o
   4  18   5          1.23          0.89         8.75 o
   5  18   5          0.44          4.14        10.54 o
   6  18   5        141.88        129.11        20.57 o
   7  18   5        132.87        208.89        19.14 o
   8  18   5          0.08          1.26         7.94 o
  -8  19   5        141.61        207.50        35.13 o
  -7  19   5         24.76         22.90        20.36 o
  -6  19   5        119.59        104.00        19.53 o
  -5  19   5        913.29        948.01        46.99 o
  -4  19   5          8.31         16.96        10.03 o
  -3  19   5        110.22         78.02        12.20 o
  -2  19   5        204.93        166.78        14.81 o
  -1  19   5        249.47        211.38        20.27 o
   0  19   5        157.37        125.42        16.55 o
   1  19   5        348.44        368.61        35.63 o
   2  19   5         38.73         21.63        22.39 o
   3  19   5        248.69        234.92        25.99 o
   4  19   5         52.24         38.37        14.07 o
   5  19   5        169.10        162.38        22.26 o
   6  19   5         74.79         91.51        16.77 o
   7  19   5         83.45         78.91        13.04 o
  -8  20   5          2.09         39.15        61.62 o
  -7  20   5         20.81        -14.49        60.29 o
  -6  20   5        820.77        857.00        55.27 o
  -5  20   5         96.77         76.28        12.34 o
  -4  20   5        524.05        607.87        40.82 o
  -3  20   5        237.43        224.03        22.33 o
  -2  20   5        205.87        168.96        19.70 o
  -1  20   5        117.80         95.87        12.98 o
   0  20   5       5530.61       5426.05       128.22 o
   1  20   5       1266.72       1209.06        86.04 o
   2  20   5        963.35        957.83        71.41 o
   3  20   5        613.48        553.93        38.12 o
   4  20   5        166.44        157.37        24.07 o
   5  20   5        217.70        164.95        24.16 o
   6  20   5          0.24         12.36        13.46 o
   7  20   5        128.63        133.89        19.71 o
  -7  21   5          8.94          1.42        26.86 o
  -6  21   5        244.28        343.78        33.89 o
  -5  21   5       1114.60       1246.19        52.11 o
  -4  21   5        111.23        111.28        17.71 o
  -3  21   5          9.50         25.40        10.81 o
  -2  21   5       2179.82       2086.70        65.51 o
  -1  21   5         31.29         39.42        10.19 o
   0  21   5        173.29        183.69        20.25 o
   1  21   5         12.89         24.83        13.43 o
   2  21   5       1061.31       1033.46        74.26 o
   3  21   5        609.80        662.71        47.50 o
   4  21   5          6.52          4.00        11.65 o
   5  21   5        246.42        343.81        39.26 o
   6  21   5          0.60         -8.68        14.49 o
   7  21   5         29.36         23.45        12.79 o
  -7  22   5        135.17        189.72        34.72 o
  -6  22   5         11.02         18.81         9.33 o
  -5  22   5         23.51         31.80        12.02 o
  -4  22   5         26.23          1.78         9.98 o
  -3  22   5         71.29         44.50        13.04 o
  -2  22   5         53.96         47.32        12.12 o
  -1  22   5        268.00        287.81        43.49 o
   0  22   5        259.93        160.04        24.36 o
   1  22   5        168.97        161.72        23.72 o
   2  22   5         14.25         23.03        12.57 o
   3  22   5        171.21        201.77        26.79 o
   4  22   5         52.11         30.25        12.32 o
   5  22   5         71.71         55.85        23.59 o
   6  22   5          1.15          7.39        21.28 o
  -6  23   5        161.47        187.05        63.12 o
  -5  23   5         37.39         26.25        14.45 o
  -4  23   5         22.72         31.75        15.62 o
  -3  23   5         46.20         32.06        11.42 o
  -2  23   5        678.31        836.54        43.59 o
  -1  23   5         73.85         90.14        19.21 o
   0  23   5         16.44         59.41        15.98 o
   1  23   5        203.78        156.10        31.79 o
   2  23   5        339.67        380.76        35.47 o
   3  23   5         36.50         36.29        14.35 o
   4  23   5         88.16        104.08        14.34 o
   5  23   5         41.80         64.92        16.80 o
   6  23   5          0.31         -0.33         7.96 o
  -5  24   5        110.68         64.82        67.78 o
  -4  24   5        113.26        143.79        18.87 o
  -3  24   5        314.60        327.26        29.74 o
  -2  24   5         66.21         49.56        15.07 o
  -1  24   5        596.35        639.49        43.10 o
   0  24   5        650.13        657.73        42.79 o
   1  24   5        416.15        415.17        44.12 o
   2  24   5        737.69        669.78        43.62 o
   3  24   5          3.58          5.24         8.17 o
   4  24   5         67.70         93.96        18.35 o
   5  24   5         39.65         62.29        12.85 o
  -5  25   5        171.58        153.59        26.64 o
  -4  25   5        143.29         88.78        89.59 o
  -3  25   5          3.91          5.37         7.34 o
  -2  25   5          7.83         -6.98         6.98 o
  -1  25   5          0.20          7.12         8.09 o
   0  25   5         22.97         25.53         9.25 o
   1  25   5         25.55         27.21        14.21 o
   2  25   5          0.48          9.90        11.03 o
   3  25   5          0.02         -8.57         8.57 o
   4  25   5         38.89         49.56        16.51 o
  -4  26   5        139.51        171.02        29.43 o
  -3  26   5          2.18         -9.27         9.64 o
  -2  26   5        147.16        139.18        14.60 o
  -1  26   5          2.84          8.91         7.10 o
   0  26   5        913.36       1073.66        39.74 o
   1  26   5          0.02         27.02        23.27 o
   2  26   5        240.98        309.00        24.47 o
   3  26   5         12.42         32.98         8.56 o
  -3  27   5         54.38         83.82        20.29 o
  -2  27   5         65.73         56.77        13.37 o
  -1  27   5          4.39          6.29         5.20 o
   0  27   5         17.26         16.34         9.59 o
   1  27   5          0.20         -1.03         9.59 o
   2  27   5         40.94         43.86        11.96 o
   0  28   5        466.28        606.68        48.38 o
 -10   0   6          2.81         10.21        14.40 o
  -8   0   6       6050.50       5846.54       180.71 o
  -6   0   6        618.60        570.17        94.18 o
  -4   0   6      39675.11      44285.61       510.67 o
  -2   0   6       6819.00       7672.99        90.62 o
   0   0   6      13600.06      10771.80       216.77 o
   2   0   6      13476.35      14526.83       766.65 o
   4   0   6        368.44        598.08        72.33 o
   6   0   6        264.10        254.43        54.81 o
   8   0   6         22.34         13.94        15.09 o
  10   0   6        340.58        392.99        37.89 o
 -11   1   6         93.78        109.23        16.31 o
 -10   1   6         40.58         47.51        13.77 o
  -9   1   6       2747.26       2928.04       123.58 o
  -8   1   6          5.54         19.23        11.38 o
  -7   1   6       1694.55       1656.09        88.82 o
  -6   1   6       1624.93       1484.98        57.82 o
  -5   1   6       5742.72       6498.46       552.13 o
  -4   1   6          0.63        118.89        19.12 o
  -3   1   6       1135.65        859.64        31.14 o
  -2   1   6       1267.47       1316.04        25.93 o
  -1   1   6          0.08         27.19         5.51 o
   0   1   6        516.79        412.74        18.19 o
   1   1   6       4100.39       4058.72        96.97 o
   2   1   6       1333.82       1613.37        41.51 o
   3   1   6         73.09         31.36        11.37 o
   4   1   6        929.05       1069.16        50.65 o
   5   1   6       1312.70       1286.95        58.30 o
   6   1   6        149.94        178.09        24.20 o
   7   1   6       8977.65       8651.05       149.97 o
   8   1   6        285.61        254.27        27.43 o
   9   1   6        344.88        323.47        23.76 o
  10   1   6         38.81         41.80        10.48 o
 -11   2   6        752.71        907.74        55.57 o
 -10   2   6        174.75        180.67        22.03 o
  -9   2   6        527.18        535.09        54.24 o
  -8   2   6        553.20        599.97        41.37 o
  -7   2   6        589.42        552.02        44.95 o
  -6   2   6        547.23        566.06        42.55 o
  -5   2   6       2688.24       2996.84       122.86 o
  -4   2   6      13625.44      15062.45       227.26 o
  -3   2   6       3677.59       4176.51       115.48 o
  -2   2   6       5533.50       6118.73       175.72 o
  -1   2   6         87.25        130.10         8.61 o
   0   2   6      42190.80      36601.69       747.08 o
   1   2   6        846.69        888.18        19.26 o
   2   2   6      11321.85      11634.71       196.97 o
   3   2   6       1341.96       1434.40        42.60 o
   4   2   6        112.71        166.04        21.20 o
   5   2   6       3879.52       4213.33       105.94 o
   6   2   6        188.20        173.72        23.54 o
   7   2   6        321.21        307.19        29.51 o
   8   2   6        316.07        279.08        27.81 o
   9   2   6        872.47        907.83        41.27 o
  10   2   6          0.20          2.24         8.85 o
 -11   3   6          3.80          9.75        15.76 o
 -10   3   6         14.50         25.80        14.69 o
  -9   3   6        233.53        216.86        28.32 o
  -8   3   6       2188.28       2014.87        66.35 o
  -7   3   6        672.25        708.53        50.85 o
  -6   3   6       3303.65       3232.90       132.19 o
  -5   3   6        193.26        183.45        19.64 o
  -4   3   6         64.67         68.35        11.76 o
  -3   3   6       1574.26       1713.83        40.57 o
  -2   3   6      33095.05      32151.06       662.69 o
  -1   3   6         18.55         57.40         5.33 o
   0   3   6      18125.48      18740.04       283.93 o
   1   3   6       4184.35       4457.06        70.99 o
   2   3   6          8.26         54.12         6.26 o
   3   3   6        275.11        339.76        21.41 o
   4   3   6       7758.58       8362.84       164.36 o
   5   3   6         79.55         70.01        16.28 o
   6   3   6        394.43        356.82        33.51 o
   7   3   6       1158.89       1029.49        45.83 o
   8   3   6        410.93        435.53        30.92 o
   9   3   6          4.95          9.72        12.64 o
  10   3   6         96.64        119.19        15.98 o
 -11   4   6         90.62        114.99        32.12 o
 -10   4   6         64.71         39.09        16.75 o
  -9   4   6        163.63        143.14        28.14 o
  -8   4   6        267.20        247.98        22.56 o
  -7   4   6       5817.36       5389.23       152.79 o
  -6   4   6       2064.67       1934.77        78.95 o
  -5   4   6       1801.43       1705.37        67.13 o
  -4   4   6         35.13         71.40        18.46 o
  -3   4   6       6678.58       7117.16       108.29 o
  -2   4   6      12573.07      13813.77       138.52 o
  -1   4   6       6231.39       7412.43       151.97 o
   0   4   6       1666.88       1331.18        27.21 o
   1   4   6       1219.94       1495.98        30.30 o
   2   4   6         98.74        124.49        14.24 o
   3   4   6       1704.19       1472.94        43.15 o
   4   4   6         54.54         42.64        11.69 o
   5   4   6       5406.13       5541.07       124.67 o
   6   4   6        228.34        229.50        33.71 o
   7   4   6        273.77        317.71        28.79 o
   8   4   6         56.62         56.24        11.06 o
   9   4   6       1364.96       1426.32       105.87 o
  10   4   6          8.76         -4.12         9.02 o
 -11   5   6         13.45         12.75        16.32 o
 -10   5   6         50.77         29.25        13.13 o
  -9   5   6       2013.32       2112.83        83.95 o
  -8   5   6         19.82         14.53         8.85 o
  -7   5   6        115.73        116.57        16.88 o
  -6   5   6       1920.50       1710.23        73.69 o
  -5   5   6       2298.41       2244.06        77.62 o
  -4   5   6        154.97        193.47        20.49 o
  -3   5   6        453.16        593.60        27.20 o
  -2   5   6      24369.62      25594.27       345.36 o
  -1   5   6        331.60        474.88        24.17 o
   0   5   6      18598.62      20280.42       150.42 o
   1   5   6       1667.24       1910.63        44.73 o
   2   5   6       3739.46       3759.64        56.27 o
   3   5   6          1.82         21.16         7.81 o
   4   5   6       6642.39       7436.21       159.08 o
   5   5   6        588.30        661.74        37.89 o
   6   5   6       2479.76       2545.31       109.72 o
   7   5   6       3061.69       3146.06        73.16 o
   8   5   6         23.48         -0.90         9.92 o
   9   5   6         45.30         74.76        17.56 o
  10   5   6         97.60         99.75        14.18 o
 -11   6   6         17.55         23.84        11.58 o
 -10   6   6        160.82        127.92        20.87 o
  -9   6   6         36.44         33.00        16.79 o
  -8   6   6       1357.52       1384.70       156.35 o
  -7   6   6        870.10        731.34        44.32 o
  -6   6   6         51.67         78.16        17.93 o
  -5   6   6        890.27        802.18        47.60 o
  -4   6   6       9987.98      10753.85       178.75 o
  -3   6   6         29.22         55.45        11.37 o
  -2   6   6        630.21        916.22        40.73 o
  -1   6   6        729.80        833.29        33.46 o
   0   6   6       2516.56       2387.88        55.69 o
   1   6   6        920.90        995.52        29.44 o
   2   6   6      18021.70      20442.29       167.86 o
   3   6   6        638.86        622.74        30.89 o
   4   6   6       1355.39       1597.74        53.95 o
   5   6   6        794.86        743.65        47.47 o
   6   6   6       2381.40       2179.64       105.33 o
   7   6   6         89.83        108.76        18.96 o
   8   6   6         66.73         50.67        14.87 o
   9   6   6        641.16        639.84        45.03 o
  10   6   6          5.77         24.91         9.39 o
 -11   7   6         74.44        108.43        25.40 o
 -10   7   6        144.72        155.46        18.57 o
  -9   7   6       2361.87       2356.80        77.46 o
  -8   7   6         17.77         23.56        16.28 o
  -7   7   6        367.74        289.42        28.35 o
  -6   7   6         76.84         54.30        17.69 o
  -5   7   6       3137.15       2811.32        89.19 o
  -4   7   6       6357.66       7001.89       128.95 o
  -3   7   6       1643.06       1362.80        52.13 o
  -2   7   6         59.78        198.36        18.72 o
  -1   7   6        131.54        185.73        17.33 o
   0   7   6       3957.91       3940.06        75.05 o
   1   7   6       1954.39       1731.30        50.09 o
   2   7   6      11179.28      12579.51       195.19 o
   3   7   6        632.63        599.73        28.60 o
   4   7   6        236.89        235.68        21.91 o
   5   7   6        934.77        815.92        50.14 o
   6   7   6        792.42        845.01        37.20 o
   7   7   6       7306.28       7574.61       142.92 o
   8   7   6        125.44        113.88        18.10 o
   9   7   6          0.47          2.07        10.61 o
  10   7   6         21.88         31.09         9.55 o
 -11   8   6          0.69         11.50        11.87 o
 -10   8   6         82.29         74.20        13.30 o
  -9   8   6          0.01         -0.50        11.43 o
  -8   8   6       2963.34       2744.99        98.45 o
  -7   8   6        772.99        752.38        39.89 o
  -6   8   6         11.08         17.93         9.34 o
  -5   8   6        273.77        235.51        27.19 o
  -4   8   6       8916.15       9072.58       193.42 o
  -3   8   6        251.83        301.48        25.96 o
  -2   8   6      11875.89      12235.28       158.54 o
  -1   8   6        164.50        233.41        17.94 o
   0   8   6       9287.21       8536.27       159.10 o
   1   8   6       1365.14       1611.22        50.52 o
   2   8   6      15570.25      16103.30       185.92 o
   3   8   6       2092.44       2352.87        57.89 o
   4   8   6          6.50          7.72         8.87 o
   5   8   6        277.56        333.86        32.57 o
   6   8   6        346.82        381.18        27.40 o
   7   8   6        167.16        134.88        20.63 o
   8   8   6        109.64         94.98        17.39 o
   9   8   6          3.88          5.82         8.68 o
  10   8   6        202.43        244.53        24.96 o
 -10   9   6          5.73         14.08         8.47 o
  -9   9   6        178.37        152.85        19.88 o
  -8   9   6         24.93         17.43        18.11 o
  -7   9   6        691.28        820.27        55.71 o
  -6   9   6        925.49        954.78        72.97 o
  -5   9   6       1377.55       1265.26        62.16 o
  -4   9   6        105.79         97.66        23.03 o
  -3   9   6       4466.82       4625.66       205.05 o
  -2   9   6      12738.51      14002.88       167.47 o
  -1   9   6       1010.55       1168.85        40.14 o
   0   9   6       5153.39       5306.58       107.46 o
   1   9   6       1129.48       1066.78        36.31 o
   2   9   6       2097.18       2421.17        63.25 o
   3   9   6        297.02        254.87        22.50 o
   4   9   6          7.94         23.47        13.64 o
   5   9   6       2077.53       2111.71        96.73 o
   6   9   6         46.55         56.34        11.39 o
   7   9   6       1348.85       1367.02        60.35 o
   8   9   6        196.84        230.73        28.71 o
   9   9   6          6.15         12.89         8.64 o
  10   9   6        134.72        151.75        22.14 o
 -10  10   6        123.46         94.78        12.84 o
  -9  10   6         12.71         19.84        10.75 o
  -8  10   6        499.29        470.73        34.62 o
  -7  10   6       2127.64       2272.55        93.19 o
  -6  10   6         94.53        100.13        16.16 o
  -5  10   6         31.53         39.47        15.97 o
  -4  10   6       2351.76       2007.50        97.20 o
  -3  10   6        333.32        280.70        28.93 o
  -2  10   6       8756.63       9587.99       163.70 o
  -1  10   6        117.49        159.20        16.90 o
   0  10   6      15340.88      16382.17       254.66 o
   1  10   6          1.05         34.24        11.45 o
   2  10   6       1910.88       1578.70        59.44 o
   3  10   6       1455.15       1366.71        53.02 o
   4  10   6          3.18         -4.62         8.61 o
   5  10   6       3287.92       3210.74       114.23 o
   6  10   6        242.57        216.88        19.86 o
   7  10   6         57.43         65.77        12.52 o
   8  10   6        257.73        262.48        37.09 o
   9  10   6        586.46        680.44        51.39 o
  10  10   6         11.70          6.30        14.65 o
 -10  11   6         20.20         17.88         7.24 o
  -9  11   6         68.00         60.20        11.14 o
  -8  11   6          9.68         11.36        23.14 o
  -7  11   6        509.12        515.60        44.60 o
  -6  11   6       4386.41       4267.45       109.92 o
  -5  11   6        192.11        217.79        35.52 o
  -4  11   6        402.78        313.24        41.55 o
  -3  11   6       1978.86       1805.34        92.79 o
  -2  11   6      13090.12      12587.67       170.35 o
  -1  11   6          1.95         10.68         7.72 o
   0  11   6      21662.28      23620.31       952.78 o
   1  11   6        965.03       1010.32        52.49 o
   2  11   6         57.22         91.77        16.93 o
   3  11   6        680.84        589.53        34.93 o
   4  11   6       5548.97       5430.33       110.88 o
   5  11   6        402.54        460.25        34.59 o
   6  11   6        197.21        175.45        20.11 o
   7  11   6        107.42        101.40        19.94 o
   8  11   6        128.23         81.04        16.59 o
   9  11   6          0.06         33.06        11.40 o
 -10  12   6          7.34         23.84        10.14 o
  -9  12   6          2.71         48.64        12.28 o
  -8  12   6        227.55        192.66        21.39 o
  -7  12   6        431.47        361.40        36.78 o
  -6  12   6         69.86         74.29        18.94 o
  -5  12   6        664.68        543.48        46.72 o
  -4  12   6        317.08        332.86        35.14 o
  -3  12   6        951.78        945.24        55.98 o
  -2  12   6       1524.45       1474.69        67.37 o
  -1  12   6        310.60        311.42        25.65 o
   0  12   6       3048.47       3368.02        97.44 o
   1  12   6        360.00        373.07        32.80 o
   2  12   6       1977.39       1921.75        74.87 o
   3  12   6        331.34        293.46        31.33 o
   4  12   6        979.02        940.66        70.48 o
   5  12   6       3496.00       3197.04       146.30 o
   6  12   6       1236.59       1245.72        83.60 o
   7  12   6         23.88         32.49        12.59 o
   8  12   6          6.19         -6.92         8.80 o
   9  12   6        155.76        193.59        21.55 o
 -10  13   6         18.17         -3.15        11.45 o
  -9  13   6        667.38        731.07        42.70 o
  -8  13   6        143.33        102.22        21.48 o
  -7  13   6        106.63         80.97        18.86 o
  -6  13   6       2079.63       2105.76        77.88 o
  -5  13   6        938.86        759.80        36.81 o
  -4  13   6       2033.98       2138.52        89.20 o
  -3  13   6        194.99        148.08        24.90 o
  -2  13   6       4159.25       4024.60       115.10 o
  -1  13   6        148.82        159.48        22.72 o
   0  13   6       6891.52       6288.97       135.94 o
   1  13   6        832.80        813.48        49.53 o
   2  13   6         65.12         44.25        21.75 o
   3  13   6         20.84         30.20        16.82 o
   4  13   6        500.51        434.20        33.91 o
   5  13   6       1534.34       1641.31        79.06 o
   6  13   6         27.09         43.69        14.20 o
   7  13   6       1149.50       1116.41        77.75 o
   8  13   6         12.17         11.65         8.74 o
   9  13   6          0.07          6.17         8.94 o
  -9  14   6         36.97         93.09        66.09 o
  -8  14   6        187.25        167.98        97.31 o
  -7  14   6        107.95        100.42        25.50 o
  -6  14   6        169.08        183.58        34.06 o
  -5  14   6       2086.35       2219.85        70.03 o
  -4  14   6       6660.15       6677.96       199.48 o
  -3  14   6        635.30        639.92        60.64 o
  -2  14   6        936.10        867.33        54.99 o
  -1  14   6         73.77         64.87        14.91 o
   0  14   6       2738.48       2652.62       115.49 o
   1  14   6        373.40        347.20        42.91 o
   2  14   6       6571.12       6361.21       504.82 o
   3  14   6       1529.87       1408.33        87.03 o
   4  14   6        198.13        167.50        23.46 o
   5  14   6        588.06        538.79        40.25 o
   6  14   6       1250.92       1173.05        58.70 o
   7  14   6          0.08         17.51        14.70 o
   8  14   6          1.58          1.33        11.01 o
   9  14   6         23.60         33.22        12.58 o
  -9  15   6        643.16        793.92        91.71 o
  -8  15   6         86.57         72.02        50.06 o
  -7  15   6          5.52          4.30        14.29 o
  -6  15   6        716.19        705.11        64.98 o
  -5  15   6         10.25         24.46        12.93 o
  -4  15   6       3196.88       3071.13        73.79 o
  -3  15   6       3112.41       3094.78       160.40 o
  -2  15   6         11.46          9.59        15.50 o
  -1  15   6          2.23         23.59        17.75 o
   0  15   6          7.76         28.55        18.64 o
   1  15   6        919.66        841.72        66.80 o
   2  15   6       1030.36       1088.91        77.11 o
   3  15   6       4013.20       3741.00        80.79 o
   4  15   6       1552.10       1358.37        62.96 o
   5  15   6       1030.60        989.91        62.75 o
   6  15   6         23.67         18.44        14.72 o
   7  15   6        194.31        228.24        21.53 o
   8  15   6          4.41         -3.72        11.15 o
   9  15   6         71.28         66.69        23.52 o
  -9  16   6         93.80        172.41        89.96 o
  -8  16   6        210.90        198.89        40.16 o
  -7  16   6         20.82         -0.59        22.28 o
  -6  16   6        859.00        927.96        58.28 o
  -5  16   6         12.32         12.52        10.31 o
  -4  16   6       1986.79       1868.45        53.75 o
  -3  16   6          5.14          9.24         6.65 o
  -2  16   6       1522.54       1577.23        95.51 o
  -1  16   6         79.23         54.74        19.63 o
   0  16   6       1194.35       1086.10        76.45 o
   1  16   6        349.29        281.12        38.93 o
   2  16   6       6662.47       5903.69       170.72 o
   3  16   6        293.01        280.91        25.07 o
   4  16   6        620.28        574.71        41.93 o
   5  16   6        554.02        521.43        39.46 o
   6  16   6          8.93         17.00        11.35 o
   7  16   6         32.74         36.25         9.98 o
   8  16   6         76.12         84.97        15.96 o
  -9  17   6        189.08        313.58        81.73 o
  -8  17   6          4.28        -16.74        16.74 o
  -7  17   6        151.32        118.36       135.67 o
  -6  17   6        389.31        464.22        40.59 o
  -5  17   6         19.03         21.95        12.39 o
  -4  17   6         41.33         38.37        12.28 o
  -3  17   6       2068.74       1889.00        54.13 o
  -2  17   6       3424.39       3211.23        69.04 o
  -1  17   6         97.04         82.35        11.59 o
   0  17   6       1514.96       1258.15        51.03 o
   1  17   6        418.81        386.63        31.46 o
   2  17   6          6.29         15.91        15.22 o
   3  17   6        957.56        901.25        44.59 o
   4  17   6       1877.94       1800.73        72.36 o
   5  17   6        898.31        994.87        53.48 o
   6  17   6          4.72          0.78        12.79 o
   7  17   6        103.38        114.48        17.17 o
   8  17   6         41.48         31.57        10.59 o
  -8  18   6         31.02         26.21        25.36 o
  -7  18   6        105.44         50.17       102.17 o
  -6  18   6        154.68        149.75        19.76 o
  -5  18   6         62.53         73.06        14.04 o
  -4  18   6         14.83         17.22        10.31 o
  -3  18   6         25.21         19.74         7.83 o
  -2  18   6        290.57        306.09        22.48 o
  -1  18   6          0.59         -7.36         7.36 o
   0  18   6        498.95        505.50        26.94 o
   1  18   6        369.51        328.80        30.07 o
   2  18   6          8.20         16.48        10.12 o
   3  18   6        110.63         88.82        20.30 o
   4  18   6        254.20        242.98        26.47 o
   5  18   6        744.37        718.00        44.78 o
   6  18   6         77.46         78.12        15.98 o
   7  18   6          0.29         10.36        10.59 o
   8  18   6         15.25          9.66         8.26 o
  -8  19   6         31.54         40.59        42.97 o
  -7  19   6         22.47         56.35        25.59 o
  -6  19   6        504.48        559.76        35.28 o
  -5  19   6        278.92        253.13        22.84 o
  -4  19   6       2227.45       2580.31        86.21 o
  -3  19   6        131.63        107.00        16.56 o
  -2  19   6       1002.58        968.52        38.81 o
  -1  19   6         80.19         65.87        10.35 o
   0  19   6       2048.55       2182.06        60.06 o
   1  19   6        223.15        160.54        18.83 o
   2  19   6        165.14        176.79        26.09 o
   3  19   6          7.59          3.99         9.77 o
   4  19   6        311.93        367.06        37.87 o
   5  19   6        426.38        439.03        40.28 o
   6  19   6          3.55         -9.64        11.02 o
   7  19   6         31.44         42.73        10.84 o
  -8  20   6         18.51         52.64        23.43 o
  -7  20   6         75.12         57.44        58.75 o
  -6  20   6         14.72         24.44        15.41 o
  -5  20   6          2.14          0.53        10.01 o
  -4  20   6       2060.68       2135.69        74.23 o
  -3  20   6          0.34         -4.14         8.34 o
  -2  20   6         48.19         42.27        11.12 o
  -1  20   6        266.59        220.43        20.02 o
   0  20   6        154.45        136.35        19.10 o
   1  20   6        599.03        555.86        44.08 o
   2  20   6       2370.19       2410.13       112.05 o
   3  20   6        486.38        635.24        46.61 o
   4  20   6        554.36        633.97        60.86 o
   5  20   6        208.72        260.94        38.34 o
   6  20   6         12.95         27.18        13.97 o
   7  20   6        207.36        263.39        25.02 o
  -7  21   6         59.06         36.82        34.95 o
  -6  21   6        114.30        140.92        25.03 o
  -5  21   6         38.60         33.46        13.21 o
  -4  21   6        116.48        183.81        22.28 o
  -3  21   6        114.79        110.96        16.09 o
  -2  21   6          7.52          6.72         8.24 o
  -1  21   6          0.46         -0.79        10.24 o
   0  21   6        776.40        821.16        45.75 o
   1  21   6        543.20        618.39        86.91 o
   2  21   6        529.51        494.12        50.81 o
   3  21   6        138.92        126.58        18.56 o
   4  21   6         15.11          9.29        10.12 o
   5  21   6        169.98        221.28        30.32 o
   6  21   6         67.37         60.19        15.27 o
  -7  22   6         30.33         63.67        22.03 o
  -6  22   6          0.14         -2.36        11.48 o
  -5  22   6         60.90         74.16        18.30 o
  -4  22   6        517.67        583.28        41.92 o
  -3  22   6         16.83         21.16        10.51 o
  -2  22   6       2333.16       2515.58        84.95 o
  -1  22   6        149.39        108.84        17.28 o
   0  22   6         16.47         14.86         9.50 o
   1  22   6        225.72        288.30        38.02 o
   2  22   6        279.62        294.18        38.86 o
   3  22   6         25.44         21.08        10.56 o
   4  22   6          6.33         23.24        11.16 o
   5  22   6        101.79        138.65        22.59 o
   6  22   6         42.78         32.81         9.19 o
  -6  23   6         89.99         44.10        77.93 o
  -5  23   6          2.31         20.26        12.15 o
  -4  23   6          0.14          2.13         8.63 o
  -3  23   6        197.21        202.94        21.75 o
  -2  23   6        123.03        169.17        20.41 o
  -1  23   6        204.60        247.03        28.08 o
   0  23   6         30.52         15.89        10.14 o
   1  23   6        229.13        222.94        33.27 o
   2  23   6         70.03         71.22        17.14 o
   3  23   6        737.80        801.07        46.74 o
   4  23   6          3.79          3.95         6.99 o
   5  23   6         29.35         46.79        16.11 o
  -5  24   6          3.83         -0.07         9.16 o
  -4  24   6         89.96        154.25        23.43 o
  -3  24   6         85.03         98.50        14.17 o
  -2  24   6       1135.83       1332.04        50.63 o
  -1  24   6         55.61         53.08        13.80 o
   0  24   6       1355.25       1502.81        62.38 o
   1  24   6         66.76         64.91        19.25 o
   2  24   6         86.43        115.38        18.09 o
   3  24   6          1.01         -4.24         9.63 o
   4  24   6          5.49         15.05        14.41 o
   5  24   6        206.23        214.04        32.62 o
  -4  25   6         36.55         50.16        18.52 o
  -3  25   6          7.63         15.26        13.64 o
  -2  25   6          7.64         27.38        11.11 o
  -1  25   6         14.08         18.42         8.46 o
   0  25   6        966.18       1099.43        51.53 o
   1  25   6          0.86         10.68        11.34 o
   2  25   6        515.85        584.86        35.55 o
   3  25   6         92.24        113.25        14.78 o
   4  25   6        238.81        291.59        37.58 o
  -4  26   6         76.44        122.12        23.04 o
  -3  26   6         59.37         38.29        11.09 o
  -2  26   6        106.41         72.82        12.45 o
  -1  26   6        168.26        210.17        21.73 o
   0  26   6        152.25        123.42        16.32 o
   1  26   6        118.26        114.73        21.03 o
   2  26   6         88.04        119.74        15.31 o
   3  26   6          2.64          7.33        10.14 o
  -2  27   6        182.15        201.91        20.52 o
  -1  27   6          4.44          1.17         6.28 o
   0  27   6         19.04         51.22        13.29 o
   1  27   6        134.39        142.69        19.59 o
   2  27   6         14.99          2.40        10.44 o
 -11   0   7        561.19        632.53        61.56 o
  -9   0   7          3.27         -0.13        18.93 o
  -7   0   7       1558.36       1568.07        90.28 o
  -5   0   7       4266.05       4541.23       186.54 o
  -3   0   7        775.40        948.45        48.54 o
  -1   0   7        527.00        856.52        42.84 o
   1   0   7      29407.96      33130.12      1569.92 o
   3   0   7        571.70        507.11        81.87 o
   5   0   7       7835.01       7869.20       496.73 o
   7   0   7       4916.71       4748.73       160.80 o
   9   0   7        731.64        684.57        47.04 o
 -11   1   7         82.15         88.81        14.46 o
 -10   1   7         42.84         36.51        11.71 o
  -9   1   7        776.91        794.26        64.04 o
  -8   1   7         18.07         18.27        10.39 o
  -7   1   7       1098.83       1052.03        46.58 o
  -6   1   7       2701.10       2892.01        82.92 o
  -5   1   7        213.13        301.52        34.77 o
  -4   1   7       9088.99       9390.87       143.81 o
  -3   1   7         22.14         22.44         7.76 o
  -2   1   7      11836.32      13620.43       128.99 o
  -1   1   7       4307.74       3859.39        61.57 o
   0   1   7      33733.22      35068.25       745.68 o
   1   1   7        471.23        394.38        22.42 o
   2   1   7      14547.21      17154.19       203.99 o
   3   1   7       1373.74       1732.85        59.11 o
   4   1   7       1887.74       1978.56        58.85 o
   5   1   7        690.06        766.37        53.28 o
   6   1   7         56.63         22.12        15.74 o
   7   1   7       2332.58       2176.88        83.65 o
   8   1   7         13.33         24.91        10.50 o
   9   1   7        192.97        214.81        20.74 o
  10   1   7         13.14         32.05         9.81 o
 -11   2   7        264.66        375.70        43.87 o
 -10   2   7          4.12         12.14        12.82 o
  -9   2   7        801.46        792.65        63.95 o
  -8   2   7       1033.59       1020.91        47.43 o
  -7   2   7       7126.03       7098.83       110.05 o
  -6   2   7        698.80        641.61        46.42 o
  -5   2   7        992.78        934.23        46.70 o
  -4   2   7       3437.41       3801.94       109.55 o
  -3   2   7        619.25        481.25        25.60 o
  -2   2   7      19657.88      20920.16       471.72 o
  -1   2   7          0.39         26.67         7.24 o
   0   2   7        214.89        328.01        15.84 o
   1   2   7       2988.45       2731.49        86.75 o
   2   2   7      12324.58      12493.73       140.88 o
   3   2   7       1149.10       1310.22        52.20 o
   4   2   7       5432.76       5931.19       123.57 o
   5   2   7       4474.94       4925.80       117.99 o
   6   2   7         16.27         17.76        14.58 o
   7   2   7         91.28        104.70        17.28 o
   8   2   7        205.41        259.39        26.70 o
   9   2   7        235.22        281.24        23.68 o
  10   2   7        142.60        143.98        16.06 o
 -11   3   7        292.68        345.86        33.02 o
 -10   3   7          0.34         -9.52        24.68 o
  -9   3   7       1173.87       1305.74        81.19 o
  -8   3   7          9.67         35.83        14.52 o
  -7   3   7       1788.75       1653.83        53.09 o
  -6   3   7         91.60         77.14        17.28 o
  -5   3   7        365.57        439.04        43.33 o
  -4   3   7        179.07        245.33        20.25 o
  -3   3   7        532.72        683.79        30.95 o
  -2   3   7       2487.95       2539.48        62.71 o
  -1   3   7       8417.39      10049.10       106.80 o
   0   3   7       6755.89       6823.86        93.13 o
   1   3   7      15294.54      15639.87       267.96 o
   2   3   7        378.86        499.99        22.77 o
   3   3   7      16647.41      17729.87       364.53 o
   4   3   7        437.81        440.41        33.78 o
   5   3   7       2304.55       2607.30        76.21 o
   6   3   7        102.29         69.92        12.05 o
   7   3   7       1089.29       1006.24        46.93 o
   8   3   7         27.27         16.33        10.83 o
   9   3   7       1424.76       1631.46        62.95 o
  10   3   7        169.56        186.93        21.20 o
 -11   4   7        195.84        212.86        25.40 o
 -10   4   7        110.91        117.88        19.52 o
  -9   4   7         86.59         66.67        16.18 o
  -8   4   7        955.04        962.44        57.65 o
  -7   4   7        223.54        267.06        23.17 o
  -6   4   7       1532.84       1421.27        69.12 o
  -5   4   7       2718.19       2967.20       139.46 o
  -4   4   7       3803.85       3409.96       108.40 o
  -3   4   7          0.04         11.57         7.47 o
  -2   4   7      34380.07      35186.12       291.91 o
  -1   4   7       5651.93       6605.70       169.52 o
   0   4   7        117.01         74.00        10.08 o
   1   4   7       1196.47       1805.80        35.52 o
   2   4   7      33548.81      35626.79       547.43 o
   3   4   7        520.99        629.37        31.79 o
   4   4   7       5087.25       5328.83       116.11 o
   5   4   7        564.44        646.54        38.66 o
   6   4   7        787.14        772.83        35.46 o
   7   4   7        372.07        369.57        29.08 o
   8   4   7         83.20         42.19        13.12 o
   9   4   7          3.35         11.43         9.40 o
  10   4   7          0.58         -2.15         7.80 o
 -11   5   7         85.94         99.32        25.49 o
 -10   5   7          0.40         -3.44        10.78 o
  -9   5   7        696.44        709.50        48.30 o
  -8   5   7         52.25         54.91        18.46 o
  -7   5   7       1725.59       1513.21        68.83 o
  -6   5   7        508.30        568.67        45.06 o
  -5   5   7        199.88        216.05        26.06 o
  -4   5   7        900.83       1019.23        48.21 o
  -3   5   7       1294.02       1387.95        74.42 o
  -2   5   7       1682.01       1746.33        57.76 o
  -1   5   7          0.71         70.66         9.57 o
   0   5   7       5361.28       4919.61        88.50 o
   1   5   7        504.62        553.08        20.15 o
   2   5   7       2215.69       2822.11        63.03 o
   3   5   7       7302.16       7009.96       179.21 o
   4   5   7        625.53        604.21        46.01 o
   5   5   7         21.68         32.12        14.01 o
   6   5   7        520.60        467.64        29.95 o
   7   5   7       1268.17       1278.75        51.94 o
   8   5   7         96.56        106.34        20.86 o
   9   5   7        585.53        630.06        37.36 o
  10   5   7          5.87          9.28        10.38 o
 -11   6   7         34.06         21.09        14.75 o
 -10   6   7        147.51        154.35        22.72 o
  -9   6   7        303.47        324.60        42.80 o
  -8   6   7        326.36        272.08        40.50 o
  -7   6   7       5806.48       5542.63       187.97 o
  -6   6   7       4790.92       4522.05       130.82 o
  -5   6   7        151.00        160.92        22.76 o
  -4   6   7        720.10        616.98        50.25 o
  -3   6   7        964.49       1054.46        56.76 o
  -2   6   7       5587.41       5087.24        87.91 o
  -1   6   7       1182.34       1394.59        41.26 o
   0   6   7        957.91        977.14        37.32 o
   1   6   7       1862.01       1848.84        43.68 o
   2   6   7       1777.76       1857.18        83.12 o
   3   6   7       1170.22       1393.17        43.35 o
   4   6   7         18.57         11.67         7.89 o
   5   6   7       5651.44       6114.29       190.80 o
   6   6   7        799.71        728.46        38.13 o
   7   6   7        288.05        304.00        29.92 o
   8   6   7         83.16        101.63        21.36 o
   9   6   7        309.67        342.33        27.48 o
  10   6   7          2.56         -7.27        12.49 o
 -11   7   7        250.70        321.35        39.31 o
 -10   7   7        119.20        147.41        20.38 o
  -9   7   7        111.00        104.83        19.14 o
  -8   7   7         90.03         47.40        17.61 o
  -7   7   7        605.77        580.31        39.73 o
  -6   7   7       3015.44       2757.75        83.40 o
  -5   7   7         63.98         77.32        15.78 o
  -4   7   7      15705.72      15454.64       235.82 o
  -3   7   7       3934.07       3961.79       114.88 o
  -2   7   7        388.09        447.16        27.86 o
  -1   7   7       6195.93       7220.72        96.96 o
   0   7   7      13185.76      13430.70       165.43 o
   1   7   7       3305.80       4150.21        80.40 o
   2   7   7       1763.63       1910.58        69.63 o
   3   7   7       2811.77       2706.07        62.23 o
   4   7   7        574.86        436.06        27.19 o
   5   7   7        274.09        212.01        23.89 o
   6   7   7         21.80         24.62        10.26 o
   7   7   7         41.75         32.30        12.30 o
   8   7   7        262.04        319.58        34.17 o
   9   7   7        126.57        128.06        16.92 o
  10   7   7         73.53        110.33        24.75 o
 -10   8   7          9.66          9.84         9.15 o
  -9   8   7       1203.84       1077.45        74.91 o
  -8   8   7         83.11         82.16        18.09 o
  -7   8   7       2487.98       2515.62        95.37 o
  -6   8   7         62.80         64.50        17.51 o
  -5   8   7       3027.51       2789.95       119.25 o
  -4   8   7         95.31        117.22        30.23 o
  -3   8   7          5.21         15.97        16.87 o
  -2   8   7       1817.40       1913.30        58.03 o
  -1   8   7        163.47        185.35        16.79 o
   0   8   7        495.64        576.63        31.42 o
   1   8   7       4489.48       4830.32       154.98 o
   2   8   7       1667.37       1853.60        50.18 o
   3   8   7        445.74        371.81        26.68 o
   4   8   7         34.04         37.68         9.17 o
   5   8   7       3757.80       3794.71       114.98 o
   6   8   7       2301.59       2174.71       119.52 o
   7   8   7       1067.39        976.75        50.30 o
   8   8   7         67.52         70.86        19.17 o
   9   8   7        499.94        535.63        28.39 o
  10   8   7         79.25         92.01        27.35 o
 -10   9   7         38.57         26.33         9.25 o
  -9   9   7          8.32         18.20        11.86 o
  -8   9   7         43.73         35.99        19.11 o
  -7   9   7       1138.06        997.85        62.10 o
  -6   9   7        361.26        309.74        25.86 o
  -5   9   7       1636.76       1652.07        94.21 o
  -4   9   7       3167.30       2938.01       118.66 o
  -3   9   7          9.56         11.85         9.07 o
  -2   9   7        559.52        481.23        30.77 o
  -1   9   7        364.58        356.75        23.28 o
   0   9   7      15480.83      14761.38       162.51 o
   1   9   7       1105.35       1150.09        46.01 o
   2   9   7         15.97         14.24         6.59 o
   3   9   7       1092.01       1091.02        46.50 o
   4   9   7       1581.28       1626.06        59.94 o
   5   9   7          7.52         12.75        11.70 o
   6   9   7          2.60         15.64        13.22 o
   7   9   7        859.19        826.16        46.20 o
   8   9   7         32.37          7.95         8.90 o
   9   9   7        612.35        601.09        31.51 o
 -10  10   7         56.13         33.79        12.24 o
  -9  10   7        124.76        130.81        20.86 o
  -8  10   7          2.57         14.03        15.68 o
  -7  10   7        236.17        253.30        32.06 o
  -6  10   7        317.29        348.45        31.75 o
  -5  10   7       1477.32       1385.13        87.90 o
  -4  10   7       4071.12       3944.94       141.41 o
  -3  10   7         13.50         31.39        11.26 o
  -2  10   7      12232.78      12256.14       181.72 o
  -1  10   7        202.96        261.47        20.58 o
   0  10   7        112.13        143.67        18.21 o
   1  10   7         93.88         94.87        14.15 o
   2  10   7       7368.82       6991.63       145.66 o
   3  10   7        676.74        707.55        38.32 o
   4  10   7       3118.74       3046.80        86.54 o
   5  10   7        568.28        442.34        27.89 o
   6  10   7        285.47        227.18        33.79 o
   7  10   7        183.13        181.31        19.67 o
   8  10   7          0.03         18.56        12.71 o
   9  10   7         61.16         80.83        19.56 o
 -10  11   7         62.38         73.90        12.34 o
  -9  11   7        287.15        297.81        29.91 o
  -8  11   7         30.99         20.98        13.86 o
  -7  11   7       2626.59       2572.86        99.94 o
  -6  11   7          0.25          1.44        10.49 o
  -5  11   7         98.63         51.47        22.63 o
  -4  11   7        168.80        122.92        22.39 o
  -3  11   7        234.20        336.86        33.60 o
  -2  11   7        220.36        253.05        23.70 o
  -1  11   7        479.56        524.94        33.06 o
   0  11   7        127.99        171.66        19.77 o
   1  11   7       1136.11       1013.02        46.28 o
   2  11   7        114.36        139.40        22.14 o
   3  11   7       7177.43       6857.57       145.40 o
   4  11   7       2044.74       1881.09        66.45 o
   5  11   7         80.51         74.90        15.79 o
   6  11   7        367.90        289.98        27.73 o
   7  11   7       1676.92       1883.26        59.89 o
   8  11   7         30.39         42.90        12.92 o
   9  11   7        799.94        945.51        45.53 o
 -10  12   7        121.85         94.97        22.12 o
  -9  12   7          1.24         11.40         9.75 o
  -8  12   7        569.59        595.38        37.40 o
  -7  12   7        752.09        767.59        54.89 o
  -6  12   7         42.55         46.23        13.26 o
  -5  12   7       1014.31       1074.91        41.78 o
  -4  12   7       3362.51       3084.62       129.39 o
  -3  12   7        909.07        872.21        55.05 o
  -2  12   7      16151.97      15959.29       189.20 o
  -1  12   7       2564.25       2727.37        76.47 o
   0  12   7          1.43         -0.95         8.60 o
   1  12   7       2837.49       2941.75       118.84 o
   2  12   7       8352.41       8365.78       159.95 o
   3  12   7        196.54        144.18        27.21 o
   4  12   7       1826.79       1752.48        67.60 o
   5  12   7          5.98         23.90        16.62 o
   6  12   7        305.27        259.45        39.23 o
   7  12   7        862.61        939.26        52.85 o
   8  12   7        109.82         96.98        13.85 o
   9  12   7         38.33         25.95        11.69 o
  -9  13   7        125.67        108.77        16.00 o
  -8  13   7          3.21         10.97        10.20 o
  -7  13   7         31.68         51.03        15.18 o
  -6  13   7        199.95        147.25        20.81 o
  -5  13   7         46.59         10.15        10.02 o
  -4  13   7       1666.61       1565.54        78.14 o
  -3  13   7       1337.98       1205.81        66.04 o
  -2  13   7          7.03         13.99        14.57 o
  -1  13   7         50.81         60.04        15.35 o
   0  13   7       4004.29       3947.94       110.90 o
   1  13   7         32.58         19.51        13.75 o
   2  13   7        106.19        109.94        20.44 o
   3  13   7          5.19         -2.47        12.26 o
   4  13   7        135.17        102.31        16.68 o
   5  13   7          0.10         -8.68        11.95 o
   6  13   7         77.39         91.94        27.05 o
   7  13   7       1828.44       2104.59        72.36 o
   8  13   7          0.02         13.65         9.94 o
   9  13   7         56.02         56.16        15.02 o
  -9  14   7          4.74         23.27        26.91 o
  -8  14   7        114.23         96.86        22.93 o
  -7  14   7         22.85         19.81        12.45 o
  -6  14   7        270.78        275.60        33.20 o
  -5  14   7       4309.69       4407.32       111.77 o
  -4  14   7        928.49        850.02        34.12 o
  -3  14   7        383.87        309.85        34.90 o
  -2  14   7       1442.34       1585.54        75.22 o
  -1  14   7         25.54         35.04        18.82 o
   0  14   7         68.33         92.44        19.09 o
   1  14   7        921.30        948.89        69.63 o
   2  14   7       1599.38       1411.36        85.15 o
   3  14   7        709.79        662.12        37.71 o
   4  14   7         50.22         42.66        13.38 o
   5  14   7        171.95        191.71        28.93 o
   6  14   7        184.58        192.19        24.09 o
   7  14   7        399.47        380.50        27.12 o
   8  14   7         62.51         64.29        12.32 o
   9  14   7        264.51        326.01        41.81 o
  -9  15   7          0.01         29.98        26.28 o
  -8  15   7        343.02        262.94        78.33 o
  -7  15   7          4.80        -10.45        12.47 o
  -6  15   7       1438.87       1370.38        89.51 o
  -5  15   7        231.43        241.69        24.06 o
  -4  15   7       6087.63       6247.37        98.66 o
  -3  15   7       1092.32       1134.13        39.11 o
  -2  15   7        156.63        109.32        35.72 o
  -1  15   7         37.35         45.11        17.28 o
   0  15   7       4664.61       4514.17       154.74 o
   1  15   7         73.05         84.13        22.00 o
   2  15   7         54.92         28.88        21.40 o
   3  15   7         12.50         32.70        17.27 o
   4  15   7       2006.63       1900.85        74.53 o
   5  15   7         23.23         45.54        25.38 o
   6  15   7        130.08        116.39        16.67 o
   7  15   7         28.49          9.80        10.42 o
   8  15   7         58.20         18.48         9.94 o
  -9  16   7        203.45        303.19        82.43 o
  -8  16   7        482.44        480.42        44.83 o
  -7  16   7         31.10          6.93        11.87 o
  -6  16   7         77.47         98.34        20.38 o
  -5  16   7       1574.29       1587.60        58.90 o
  -4  16   7         85.09        100.26        14.55 o
  -3  16   7        551.54        535.48        29.29 o
  -2  16   7       1915.72       1959.91        50.53 o
  -1  16   7          6.49         17.61        28.52 o
   0  16   7         19.68         13.31        11.62 o
   1  16   7         84.48         82.25        21.99 o
   2  16   7         20.43          4.81         7.57 o
   3  16   7         39.96         35.05        10.16 o
   4  16   7         28.78         13.11        12.66 o
   5  16   7       1732.84       1708.81        69.98 o
   6  16   7         50.07         30.94        10.35 o
   7  16   7         99.51         58.02        13.43 o
   8  16   7          8.72         15.40        10.21 o
  -9  17   7         69.80         64.07        18.29 o
  -8  17   7         10.55         -6.12        11.90 o
  -7  17   7        108.32         74.23        28.90 o
  -6  17   7        415.58        446.51        39.78 o
  -5  17   7         47.80         33.07        11.83 o
  -4  17   7          2.20         -3.89        11.51 o
  -3  17   7        931.73        867.24        37.44 o
  -2  17   7         13.31         16.27         8.05 o
  -1  17   7        552.04        514.42        27.72 o
   0  17   7       2100.14       1973.95        63.61 o
   1  17   7        412.35        439.96        40.35 o
   2  17   7          0.48          7.49         9.89 o
   3  17   7          3.04         20.29        10.36 o
   4  17   7       2177.32       2143.74        91.23 o
   5  17   7         85.86         59.55        14.93 o
   6  17   7        119.91        139.79        19.33 o
   7  17   7        380.30        402.01        31.36 o
   8  17   7          0.07          2.20         7.92 o
  -8  18   7         61.13         59.84        16.75 o
  -7  18   7          0.33         -3.02        16.44 o
  -6  18   7        215.49        213.02        26.53 o
  -5  18   7         22.18         36.73        12.38 o
  -4  18   7       3502.17       3267.94        83.77 o
  -3  18   7        175.21        171.57        17.35 o
  -2  18   7       3350.70       3197.54        70.38 o
  -1  18   7         10.52         21.00         8.76 o
   0  18   7          2.60         10.07         9.46 o
   1  18   7         36.63         56.74        15.23 o
   2  18   7       2126.16       2154.56        74.94 o
   3  18   7          3.36         18.75        14.90 o
   4  18   7       1333.12       1308.92        68.99 o
   5  18   7         19.00         37.47        14.16 o
   6  18   7         37.01         18.02        11.76 o
   7  18   7          1.73         11.74         8.90 o
  -8  19   7          5.86         23.35        12.27 o
  -7  19   7        336.55        234.45       119.73 o
  -6  19   7        110.18         93.90        14.67 o
  -5  19   7        281.03        284.49        32.88 o
  -4  19   7        595.44        717.09        39.02 o
  -3  19   7          3.40         14.86         8.68 o
  -2  19   7         96.10        108.12        14.96 o
  -1  19   7        741.79        673.72        32.16 o
   0  19   7        100.49         45.24        11.04 o
   1  19   7        324.76        300.23        33.24 o
   2  19   7        208.80        245.46        38.51 o
   3  19   7       1029.27       1201.28        62.40 o
   4  19   7          7.15         14.47        12.01 o
   5  19   7         84.48         82.95        19.69 o
   6  19   7          1.31         14.07        10.45 o
   7  19   7        151.43        221.55        46.16 o
  -7  20   7         29.11        -16.87        27.76 o
  -6  20   7        105.64        143.91        21.64 o
  -5  20   7        440.02        409.98        35.92 o
  -4  20   7        716.70        690.04        42.39 o
  -3  20   7         16.02         11.27         9.34 o
  -2  20   7       3680.44       4093.13        79.92 o
  -1  20   7          0.09          7.30         8.93 o
   0  20   7         47.21         76.65        15.75 o
   1  20   7         63.47         48.91        14.63 o
   2  20   7       1753.62       1931.90       100.52 o
   3  20   7        196.04        183.46        21.35 o
   4  20   7          2.18          6.73        10.83 o
   5  20   7         92.51         55.45        18.87 o
   6  20   7         13.85          3.64        11.77 o
   7  20   7         16.26         19.01        12.81 o
  -7  21   7        529.51        516.62        54.34 o
  -6  21   7         55.69         56.57        16.79 o
  -5  21   7        172.22        147.15        21.78 o
  -4  21   7        843.77        948.68        47.43 o
  -3  21   7          3.71         10.38         9.73 o
  -2  21   7        516.33        490.08        32.09 o
  -1  21   7         37.29         29.86         8.75 o
   0  21   7       3116.06       3126.82        77.42 o
   1  21   7        160.23        155.14        24.50 o
   2  21   7         25.69         37.32        15.84 o
   3  21   7         72.57         94.19        19.20 o
   4  21   7         65.35         80.29        14.70 o
   5  21   7         39.38         38.27        14.46 o
   6  21   7         34.62         21.69        10.50 o
  -6  22   7          2.04         11.99         9.92 o
  -5  22   7        277.97        280.96        42.69 o
  -4  22   7         39.34         26.10        11.58 o
  -3  22   7         96.43        102.95        16.80 o
  -2  22   7          2.56         22.31        11.17 o
  -1  22   7        205.28        188.58        21.34 o
   0  22   7        164.98        166.93        20.42 o
   1  22   7        134.45        141.29        22.03 o
   2  22   7          1.11          5.29        11.05 o
   3  22   7        211.46        212.31        24.29 o
   4  22   7          1.49          8.87         8.52 o
   5  22   7        288.94        408.31        44.93 o
   6  22   7         19.40         11.93        10.63 o
  -6  23   7         52.69        -29.81        29.81 o
  -5  23   7          0.34         11.29         9.55 o
  -4  23   7        388.51        489.31        43.71 o
  -3  23   7         43.74         44.48        10.69 o
  -2  23   7        443.91        439.10        31.00 o
  -1  23   7        336.61        368.61        28.30 o
   0  23   7        274.42        363.67        41.11 o
   1  23   7         14.69         11.09         9.48 o
   2  23   7        140.13        154.46        21.61 o
   3  23   7         10.31         17.26        10.33 o
   4  23   7         86.16         85.21        13.47 o
   5  23   7         18.00         23.39         8.55 o
  -5  24   7         68.90         49.44        78.77 o
  -4  24   7        310.02        346.56        33.02 o
  -3  24   7         81.96         92.36        15.64 o
  -2  24   7        230.90        239.26        21.69 o
  -1  24   7        189.51        199.44        23.59 o
   0  24   7          0.99          5.07        13.52 o
   1  24   7         32.07         14.57        20.59 o
   2  24   7         95.46         93.22        16.47 o
   3  24   7         17.09         11.18         8.39 o
   4  24   7        301.53        266.69        24.91 o
  -4  25   7          0.48          6.32        13.67 o
  -3  25   7          0.35          0.73         6.82 o
  -2  25   7         30.22         10.26        10.98 o
  -1  25   7          9.75         23.88        11.85 o
   0  25   7         39.19         62.56        13.18 o
   1  25   7         36.93         37.57        12.77 o
   2  25   7          6.28         17.51         8.08 o
   3  25   7        277.82        284.55        21.02 o
  -3  26   7          4.42          3.24        12.81 o
  -2  26   7        672.80        811.60        36.20 o
  -1  26   7          4.69         19.14         8.64 o
   0  26   7         52.11         43.80        13.37 o
   1  26   7         30.24         46.72        12.71 o
   2  26   7         35.61         83.88        16.52 o
  -1  27   7        284.23        283.49        24.23 o
   0  27   7         11.50         27.46        14.35 o
   1  27   7         39.19         64.86        17.54 o
 -10   0   8        506.90        491.89        46.44 o
  -8   0   8        652.57        546.91        75.10 o
  -6   0   8       4049.48       4265.99       147.24 o
  -4   0   8       6597.53       7495.21       234.67 o
  -2   0   8       7362.41       8091.42       134.51 o
   0   0   8      13254.91      12860.12       182.87 o
   2   0   8         71.05         42.98        22.99 o
   4   0   8       1710.46       1710.91       117.15 o
   6   0   8        597.46        558.74        43.63 o
   8   0   8          3.82          3.50        13.35 o
  10   0   8        211.84        252.91        30.91 o
 -11   1   8         62.50         68.89        14.76 o
 -10   1   8          0.10         -6.68        10.10 o
  -9   1   8        243.30        193.69        31.86 o
  -8   1   8        314.11        255.40        30.27 o
  -7   1   8          8.43         32.90        11.52 o
  -6   1   8        351.57        307.07        33.97 o
  -5   1   8         52.99         63.35        18.22 o
  -4   1   8       1763.68       1742.48        63.51 o
  -3   1   8       5714.84       6631.33       113.78 o
  -2   1   8       2590.96       2509.00        74.36 o
  -1   1   8       5733.75       6020.67        86.67 o
   0   1   8        609.49        517.26        26.83 o
   1   1   8         75.06        105.96        13.20 o
   2   1   8       1642.08       2080.23        64.19 o
   3   1   8       3757.19       3999.34        94.45 o
   4   1   8         16.88         34.71        15.33 o
   5   1   8        156.75        193.74        34.60 o
   6   1   8        631.45        556.44        37.77 o
   7   1   8       1163.72       1131.40        45.46 o
   8   1   8         88.33         95.19        16.21 o
   9   1   8       1060.47       1179.65        50.87 o
  10   1   8          0.13         -1.88         7.08 o
 -11   2   8         69.33         67.19        14.80 o
 -10   2   8         64.94         66.92        12.75 o
  -9   2   8        327.97        298.30        43.31 o
  -8   2   8         34.34         33.20        11.82 o
  -7   2   8         62.22         75.54        14.43 o
  -6   2   8       2333.85       2175.58        88.06 o
  -5   2   8       1776.32       2015.60        92.72 o
  -4   2   8         32.89         75.43        12.34 o
  -3   2   8        323.43        416.88        25.61 o
  -2   2   8       4988.60       4542.29        87.18 o
  -1   2   8       2331.02       2605.01        65.39 o
   0   2   8       3948.08       4199.82        74.84 o
   1   2   8       5729.44       6722.73        94.32 o
   2   2   8       2616.78       2165.84        56.05 o
   3   2   8        198.00        240.22        24.27 o
   4   2   8       3520.68       3789.47       151.10 o
   5   2   8        714.03        677.73        51.91 o
   6   2   8          0.39          7.21         9.47 o
   7   2   8        143.90        137.88        18.68 o
   8   2   8          3.31          8.21        10.35 o
   9   2   8        158.58        175.12        20.93 o
  10   2   8         67.42         83.40        14.56 o
 -11   3   8         24.66         29.00        14.57 o
 -10   3   8         24.96         20.80        12.90 o
  -9   3   8         22.30         33.42        13.40 o
  -8   3   8        274.59        261.35        41.84 o
  -7   3   8        476.45        441.12        31.44 o
  -6   3   8        180.56        264.54        30.46 o
  -5   3   8        940.41        830.99        60.60 o
  -4   3   8      10789.87      11204.11       156.81 o
  -3   3   8        259.55        276.62        20.68 o
  -2   3   8      10245.37      11419.46       150.45 o
  -1   3   8         11.43         77.81        28.99 o
   0   3   8      10469.08      10739.19       131.00 o
   1   3   8       1551.31       1824.12        47.22 o
   2   3   8       2133.75       1873.25        77.09 o
   3   3   8        993.82        932.47        46.50 o
   4   3   8         84.35         26.72        14.69 o
   5   3   8        105.06        106.73        21.20 o
   6   3   8       1107.60        942.32        48.88 o
   7   3   8          6.37          7.75        10.00 o
   8   3   8        240.35        204.79        21.31 o
   9   3   8        186.83        236.03        23.24 o
  10   3   8         71.92         83.17        13.60 o
 -11   4   8        155.91        256.19        37.01 o
 -10   4   8          7.62          7.53         9.54 o
  -9   4   8        659.78        646.96        45.57 o
  -8   4   8          2.06         19.81        12.98 o
  -7   4   8       2719.13       2644.27       100.63 o
  -6   4   8        291.44        258.74        30.46 o
  -5   4   8       2119.17       1986.21        94.30 o
  -4   4   8       1146.05       1196.07        54.52 o
  -3   4   8       2561.04       2551.75        74.64 o
  -2   4   8        581.84        626.36        35.66 o
  -1   4   8       2180.45       2243.50        88.37 o
   0   4   8         42.12         77.36        11.11 o
   1   4   8      13971.35      14451.26       353.51 o
   2   4   8        279.64        227.14        27.65 o
   3   4   8       3266.46       4107.78       114.93 o
   4   4   8         12.38         19.68        15.13 o
   5   4   8       5228.02       5321.85       200.53 o
   6   4   8         78.01         85.81        19.74 o
   7   4   8       1451.37       1440.28        71.96 o
   8   4   8         39.57         28.83        11.87 o
   9   4   8          0.16         -6.08         8.35 o
  10   4   8          0.49         15.03         8.18 o
 -11   5   8         39.44         60.68        20.61 o
 -10   5   8        140.21        118.42        19.54 o
  -9   5   8         40.17         33.44        12.22 o
  -8   5   8         46.83         43.73        19.55 o
  -7   5   8        156.09        199.98        24.42 o
  -6   5   8       1038.65       1050.33        60.93 o
  -5   5   8        335.89        243.87        28.30 o
  -4   5   8      10027.05      10152.85       159.80 o
  -3   5   8        203.02        260.79        52.24 o
  -2   5   8       2501.57       2256.14        69.66 o
  -1   5   8        141.66        149.12        17.97 o
   0   5   8      12482.62      12958.67       222.64 o
   1   5   8         31.14         30.93         7.91 o
   2   5   8       3294.69       3339.93        82.76 o
   3   5   8       5763.55       5669.49       120.39 o
   4   5   8          0.39         20.30        18.02 o
   5   5   8       2746.86       2895.84       122.38 o
   6   5   8       2005.18       1817.97        78.49 o
   7   5   8        210.14        176.03        26.21 o
   8   5   8        148.30        139.17        17.29 o
   9   5   8         34.92         47.01        19.61 o
  10   5   8          0.23          7.08         8.70 o
 -10   6   8          6.37         10.77         7.15 o
  -9   6   8          2.57         32.22        19.57 o
  -8   6   8         10.95          7.27        19.16 o
  -7   6   8        168.40        152.54        21.60 o
  -6   6   8       9117.02       9061.03       178.23 o
  -5   6   8       3581.97       3533.53       104.50 o
  -4   6   8          2.36         24.74        16.50 o
  -3   6   8         30.79         36.76        10.14 o
  -2   6   8       1442.78       1162.77        44.23 o
  -1   6   8          3.28         -5.25        12.22 o
   0   6   8       5711.04       6409.74       119.20 o
   1   6   8       2012.07       1976.20        55.46 o
   2   6   8        140.61        176.78        22.51 o
   3   6   8         13.73         33.60        10.62 o
   4   6   8       4039.52       3695.16       312.65 o
   5   6   8        112.13        130.21        28.53 o
   6   6   8        215.34        203.45        23.10 o
   7   6   8         55.25         48.07        15.47 o
   8   6   8        103.03         91.01        16.11 o
   9   6   8        338.92        320.33        29.13 o
  10   6   8         35.62         36.68        16.21 o
 -10   7   8          5.09          0.46         7.35 o
  -9   7   8          0.53          5.87         9.92 o
  -8   7   8        105.82         99.38        24.62 o
  -7   7   8        334.41        364.25        32.00 o
  -6   7   8        464.79        495.35        29.99 o
  -5   7   8          8.66          6.23         9.90 o
  -4   7   8        322.56        283.08        37.17 o
  -3   7   8          2.12         11.88        10.70 o
  -2   7   8        359.27        397.81        27.28 o
  -1   7   8         11.35         27.23        11.34 o
   0   7   8         31.42         65.74        14.76 o
   1   7   8       1479.66       1602.83        63.46 o
   2   7   8       4724.80       5216.39       138.98 o
   3   7   8      14158.73      13254.16       290.89 o
   4   7   8          0.65          2.89        11.00 o
   5   7   8        409.16        416.82        46.84 o
   6   7   8         66.07         46.86        11.39 o
   7   7   8        123.11        150.00        24.01 o
   8   7   8          1.94         -6.50        10.45 o
   9   7   8        697.24        776.76        42.30 o
 -10   8   8         27.52         39.77        15.63 o
  -9   8   8         22.87         20.06        12.42 o
  -8   8   8        561.72        571.02       112.68 o
  -7   8   8        224.30        182.84        43.89 o
  -6   8   8       2192.53       2089.38        74.79 o
  -5   8   8         45.07         19.21        12.57 o
  -4   8   8        559.52        520.39        51.60 o
  -3   8   8       5023.77       5055.30       115.39 o
  -2   8   8      17685.98      16615.53       277.79 o
  -1   8   8        661.91        628.35        34.26 o
   0   8   8       6611.18       7073.64       191.82 o
   1   8   8          2.67         22.96        11.46 o
   2   8   8        328.22        258.37        27.00 o
   3   8   8        405.48        426.41        35.48 o
   4   8   8       3071.44       2901.41        96.15 o
   5   8   8        232.53        216.21        17.87 o
   6   8   8        302.65        363.71        31.40 o
   7   8   8        563.80        513.06        36.55 o
   8   8   8         26.15         24.49         8.77 o
   9   8   8          6.57         -2.19         7.91 o
 -10   9   8         61.13         60.74        12.67 o
  -9   9   8         35.07         29.47        13.99 o
  -8   9   8         22.59         19.51        17.48 o
  -7   9   8       1380.53       1257.34        85.94 o
  -6   9   8        623.40        454.48        31.87 o
  -5   9   8       1241.21       1085.54        78.05 o
  -4   9   8       6325.46       6320.37       178.69 o
  -3   9   8       1148.49       1120.37        49.23 o
  -2   9   8        910.04        968.42        40.66 o
  -1   9   8        843.70        913.91        42.24 o
   0   9   8       2660.35       3074.69        76.39 o
   1   9   8        435.98        386.31        27.08 o
   2   9   8        203.42        182.05        19.55 o
   3   9   8       3067.79       2666.52        88.42 o
   4   9   8         19.44         26.06        13.08 o
   5   9   8        720.78        654.79        32.75 o
   6   9   8       1062.96        892.06        76.48 o
   7   9   8          1.64         26.06        13.30 o
   8   9   8        129.33        114.57        17.41 o
   9   9   8        689.91        785.15        48.47 o
 -10  10   8         12.99         20.57         8.99 o
  -9  10   8        551.37        563.10        40.22 o
  -8  10   8        378.46        330.01        46.05 o
  -7  10   8         12.18          2.77        21.60 o
  -6  10   8        322.26        343.65        31.97 o
  -5  10   8         68.33         98.10        24.05 o
  -4  10   8          2.32         37.89        15.26 o
  -3  10   8        195.82        236.71        29.11 o
  -2  10   8       7611.69       7010.43       176.36 o
  -1  10   8        805.30        789.80        40.79 o
   0  10   8        638.33        623.16        39.53 o
   1  10   8         71.47         64.37        13.34 o
   2  10   8        932.42        992.27        53.28 o
   3  10   8       1789.13       1812.94        74.69 o
   4  10   8         33.24         55.80        16.05 o
   5  10   8       2556.34       2490.48        81.48 o
   6  10   8        833.33        795.71        39.70 o
   7  10   8         39.33         39.79        12.17 o
   8  10   8         25.38         41.78        13.77 o
   9  10   8         15.86          9.42        10.18 o
 -10  11   8         31.96         64.52        11.27 o
  -9  11   8          1.83         -9.80        10.22 o
  -8  11   8         73.34         26.65        35.18 o
  -7  11   8        263.14        264.84        33.13 o
  -6  11   8        432.99        403.42        34.86 o
  -5  11   8       1177.89       1230.85        41.66 o
  -4  11   8       5979.23       6076.48       150.44 o
  -3  11   8          1.40         -4.62        11.13 o
  -2  11   8       1297.56       1421.83        55.71 o
  -1  11   8          1.27         17.89         8.82 o
   0  11   8       5919.14       5837.92       122.39 o
   1  11   8         22.00         33.77        10.05 o
   2  11   8      11786.36      11509.97       224.42 o
   3  11   8        517.71        577.79        98.30 o
   4  11   8        366.75        385.49        25.35 o
   5  11   8         49.34         35.67        12.43 o
   6  11   8        757.56        751.40        50.77 o
   7  11   8         93.34        128.51        18.64 o
   8  11   8        114.43        112.96        14.31 o
   9  11   8          2.90         21.05        12.29 o
 -10  12   8          0.25         -1.38         9.25 o
  -9  12   8        614.84        682.30        40.04 o
  -8  12   8          3.32         13.36        16.45 o
  -7  12   8        686.47        646.51        49.85 o
  -6  12   8        660.66        672.14        44.51 o
  -5  12   8         53.17         87.24        14.99 o
  -4  12   8        194.86        243.98        31.80 o
  -3  12   8       1107.19       1082.08        62.22 o
  -2  12   8       2403.50       2462.97        68.19 o
  -1  12   8        172.03        178.91        20.59 o
   0  12   8          7.55         31.40        11.56 o
   1  12   8        675.96        689.41        46.60 o
   2  12   8        303.48        299.57        31.23 o
   3  12   8        519.24        555.73        54.09 o
   4  12   8       1074.57       1031.39        42.54 o
   5  12   8        916.80        853.93        42.64 o
   6  12   8         85.40         65.77        13.63 o
   7  12   8       1482.87       1506.29        61.80 o
   8  12   8          5.58          4.67         6.90 o
   9  12   8        186.50        218.73        36.68 o
  -9  13   8         58.31         49.93        11.17 o
  -8  13   8        250.95        190.22        20.77 o
  -7  13   8        103.32        107.59        21.07 o
  -6  13   8        758.53        675.15        51.79 o
  -5  13   8         46.07         33.92        11.07 o
  -4  13   8         38.00         23.91         9.81 o
  -3  13   8        336.17        300.59        28.58 o
  -2  13   8        211.65        278.65        32.19 o
  -1  13   8       1112.45       1140.74        52.18 o
   0  13   8       3386.61       3154.31       101.18 o
   1  13   8       1419.38       1536.86       101.61 o
   2  13   8       1391.26       1305.41        86.61 o
   3  13   8       2580.46       2347.82        69.63 o
   4  13   8          0.44          7.90         8.97 o
   5  13   8        837.52        821.56        47.88 o
   6  13   8        107.43        114.02        19.79 o
   7  13   8        166.69        180.72        25.74 o
   8  13   8         79.55         62.68        11.37 o
  -9  14   8         52.05         70.59        33.28 o
  -8  14   8        395.31        348.70        30.11 o
  -7  14   8         21.27         13.28        10.76 o
  -6  14   8       1723.69       1797.13        81.76 o
  -5  14   8       1234.52       1177.81        52.49 o
  -4  14   8        427.83        404.74        25.35 o
  -3  14   8        100.62        148.32        16.46 o
  -2  14   8       7133.18       6350.94       236.19 o
  -1  14   8        274.69        299.47        32.88 o
   0  14   8        783.08        769.55        51.26 o
   1  14   8         54.02         51.64        14.15 o
   2  14   8        105.11         95.80        23.06 o
   3  14   8       1557.46       1475.54        56.68 o
   4  14   8        592.46        543.96        34.77 o
   5  14   8        706.00        647.11        42.95 o
   6  14   8         81.21         69.89        15.80 o
   7  14   8         65.54         75.78        15.62 o
   8  14   8         34.27         29.83        10.74 o
  -9  15   8          0.97         30.61        38.21 o
  -8  15   8         19.58         -3.28        42.78 o
  -7  15   8       1401.96       1462.13        58.35 o
  -6  15   8         79.94         61.13        19.00 o
  -5  15   8        144.11        100.59        18.87 o
  -4  15   8        921.31        852.94        40.69 o
  -3  15   8        242.40        278.31        22.96 o
  -2  15   8         75.09         78.68         9.86 o
  -1  15   8        184.80        187.69        32.59 o
   0  15   8        239.05        263.05        38.80 o
   1  15   8        264.65        262.18        26.30 o
   2  15   8        107.05         88.35        13.15 o
   3  15   8       2918.96       2813.56        77.57 o
   4  15   8        163.64        175.22        22.48 o
   5  15   8       1288.67       1265.47        58.92 o
   6  15   8         31.96         10.88        11.99 o
   7  15   8         39.89         48.19        11.30 o
   8  15   8         41.27         39.81        17.29 o
  -9  16   8        161.65        125.52        23.73 o
  -8  16   8        112.47         47.67        17.36 o
  -7  16   8         88.47         83.52        16.80 o
  -6  16   8        562.04        640.80        47.98 o
  -5  16   8        471.94        564.95        45.77 o
  -4  16   8        241.98        269.77        22.64 o
  -3  16   8        571.33        572.80        30.61 o
  -2  16   8       2043.55       1777.69        52.19 o
  -1  16   8        187.33        160.65        16.33 o
   0  16   8       1858.54       1742.86        59.88 o
   1  16   8        289.97        216.90        23.81 o
   2  16   8        115.59        104.46        15.96 o
   3  16   8          4.97         11.05         7.81 o
   4  16   8          4.31          0.21        13.28 o
   5  16   8        425.51        427.08        40.75 o
   6  16   8          2.38         -4.30        12.60 o
   7  16   8         42.99         37.75        19.67 o
   8  16   8         32.17         36.72        12.56 o
  -8  17   8        123.08        172.29        23.88 o
  -7  17   8        436.34        417.29        32.41 o
  -6  17   8        271.97        217.71        27.32 o
  -5  17   8        400.71        488.93        36.63 o
  -4  17   8        780.30        735.50        40.58 o
  -3  17   8        243.60        217.62        19.12 o
  -2  17   8        346.19        346.43        23.98 o
  -1  17   8        246.94        169.02        16.71 o
   0  17   8       3058.00       2995.80        79.64 o
   1  17   8         46.58         45.68        13.58 o
   2  17   8        465.39        408.93        32.64 o
   3  17   8         72.05        121.35        19.19 o
   4  17   8         20.29         49.80        21.18 o
   5  17   8        596.69        601.09        46.08 o
   6  17   8        166.97        181.24        24.27 o
   7  17   8         19.51         51.83        12.92 o
  -8  18   8        136.39        167.63        23.02 o
  -7  18   8         48.73         74.31        17.38 o
  -6  18   8          3.26         -3.91         9.56 o
  -5  18   8         18.49         17.58        11.40 o
  -4  18   8        176.71        180.31        20.56 o
  -3  18   8       1270.08       1350.60        49.96 o
  -2  18   8         27.05         38.90        10.06 o
  -1  18   8          6.96         18.17         8.85 o
   0  18   8        451.24        472.70        32.44 o
   1  18   8        259.44        240.12        30.69 o
   2  18   8          3.77         10.09        10.01 o
   3  18   8        938.44       1082.01        59.94 o
   4  18   8        122.35        166.13        28.73 o
   5  18   8        940.49       1091.33        58.48 o
   6  18   8          1.34        -10.53        10.53 o
   7  18   8        264.37        290.31        23.06 o
  -7  19   8         32.75         18.93        12.46 o
  -6  19   8         66.69         33.87        11.38 o
  -5  19   8         66.27         52.83        15.87 o
  -4  19   8        688.81        731.47        44.09 o
  -3  19   8        368.71        383.84        26.33 o
  -2  19   8         85.55         65.42        11.50 o
  -1  19   8         77.48         92.40        13.95 o
   0  19   8       1833.52       1781.23        79.40 o
   1  19   8         56.65         20.23        14.25 o
   2  19   8       1469.50       1580.66        61.58 o
   3  19   8        299.52        401.39        36.14 o
   4  19   8         60.31         54.63        19.44 o
   5  19   8         57.24         47.49        15.21 o
   6  19   8         13.00          6.64        10.93 o
   7  19   8        102.71         81.87        19.62 o
  -7  20   8         17.77        -17.87        31.29 o
  -6  20   8        494.08        554.91        30.02 o
  -5  20   8        254.55        299.71        31.77 o
  -4  20   8         17.05          9.91         9.72 o
  -3  20   8          2.77         -0.66         9.54 o
  -2  20   8        425.04        348.59        24.62 o
  -1  20   8         33.15         19.42         8.79 o
   0  20   8         57.43         71.84        16.43 o
   1  20   8        104.35         65.58        15.29 o
   2  20   8        448.59        467.16        39.48 o
   3  20   8          4.96          9.27        11.47 o
   4  20   8         57.50         59.00        17.24 o
   5  20   8         77.20        101.39        21.25 o
   6  20   8          1.34         -0.71        22.83 o
  -7  21   8         77.77         48.23        18.81 o
  -6  21   8         64.55         57.85        10.90 o
  -5  21   8         75.74         61.18        13.63 o
  -4  21   8        246.68        339.99        27.72 o
  -3  21   8         57.33         40.12        10.44 o
  -2  21   8         25.63         11.97         8.17 o
  -1  21   8          3.73          1.52         8.21 o
   0  21   8        248.59        241.88        25.31 o
   1  21   8        151.35        117.28        15.00 o
   2  21   8        635.96        737.74        59.77 o
   3  21   8         11.83         17.46         8.49 o
   4  21   8          2.23          1.56         9.80 o
   5  21   8          1.86         17.63        11.46 o
   6  21   8          7.10         -6.12         8.43 o
  -6  22   8        317.33        181.85        27.15 o
  -5  22   8         62.09         70.10        21.94 o
  -4  22   8        105.66        164.30        22.15 o
  -3  22   8         71.02         55.12        13.26 o
  -2  22   8        581.08        607.21        37.21 o
  -1  22   8        143.28        119.10        15.22 o
   0  22   8        310.10        311.24        30.94 o
   1  22   8        146.91        164.75        22.20 o
   2  22   8         27.97         43.84        23.74 o
   3  22   8          0.02         -4.79         9.63 o
   4  22   8          3.91         -7.73        12.32 o
   5  22   8         22.32         14.18        16.64 o
  -5  23   8         58.06         71.02        15.51 o
  -4  23   8        131.25        142.55        23.10 o
  -3  23   8         12.05          9.48         8.53 o
  -2  23   8         46.19         33.24        17.88 o
  -1  23   8          0.64          2.83         9.06 o
   0  23   8          9.56         19.47         9.83 o
   1  23   8        103.73        112.02        30.33 o
   2  23   8          1.30         -4.07         7.87 o
   3  23   8        266.29        349.42        34.46 o
   4  23   8         57.76         77.30        14.69 o
   5  23   8         15.50          4.54        11.33 o
  -5  24   8        195.92         69.28        13.93 o
  -4  24   8        108.76        113.36        18.18 o
  -3  24   8          2.07          2.12         8.56 o
  -2  24   8        261.73        334.88        28.07 o
  -1  24   8         26.15         17.88         8.59 o
   0  24   8        135.86        146.31        23.10 o
   1  24   8         43.03         64.41        17.47 o
   2  24   8          0.39         11.13         7.29 o
   3  24   8          0.26          5.64         8.09 o
   4  24   8         78.89         56.48        18.70 o
  -4  25   8        353.17        380.80        40.76 o
  -3  25   8        119.14        125.44        12.57 o
  -2  25   8          9.62          4.49         6.73 o
  -1  25   8         27.08         45.99        14.01 o
   0  25   8        213.62        216.94        21.29 o
   1  25   8         23.27         27.97        11.79 o
   2  25   8        246.98        255.55        20.83 o
  -3  26   8        119.94        131.53        22.99 o
  -2  26   8         54.54         33.61         7.88 o
  -1  26   8         33.79         50.70         9.53 o
   0  26   8         77.67        124.54        19.22 o
   1  26   8        187.30        237.86        23.81 o
  -9   0   9        512.74        570.27        73.33 o
  -7   0   9       4759.45       4824.31       132.36 o
  -5   0   9       1420.10       1515.91       116.54 o
  -3   0   9        153.29        126.11        20.48 o
  -1   0   9          1.82         13.92        10.75 o
   1   0   9       1553.52       1637.29       133.49 o
   3   0   9       5600.13       6391.65       220.60 o
   5   0   9       1455.06       1654.41       134.94 o
   7   0   9       3752.78       3749.20       142.67 o
   9   0   9          1.35         -0.74        13.29 o
 -10   1   9        249.26        280.23        24.29 o
  -9   1   9         75.96         83.21        21.81 o
  -8   1   9       1060.65       1071.99        60.66 o
  -7   1   9       1354.27       1265.54        48.09 o
  -6   1   9        503.81        420.52        47.98 o
  -5   1   9          8.58         12.95        12.48 o
  -4   1   9       3076.96       3027.27        88.23 o
  -3   1   9         73.85         57.16        10.52 o
  -2   1   9      24180.27      26990.07       226.53 o
  -1   1   9       3409.23       3069.37        77.80 o
   0   1   9       1425.60       1383.90        45.59 o
   1   1   9       3985.03       4317.25       150.26 o
   2   1   9      10152.96      10338.86       347.41 o
   3   1   9         17.63         41.66        18.20 o
   4   1   9       1400.99       1496.96        80.82 o
   5   1   9       1679.82       1718.43        97.53 o
   6   1   9         12.11         21.75         9.45 o
   7   1   9        149.46        149.18        18.41 o
   8   1   9        362.35        352.45        30.06 o
   9   1   9          1.18          0.78        11.17 o
  10   1   9         24.19         14.55        12.22 o
 -10   2   9          0.46          8.01         8.19 o
  -9   2   9        792.90        832.91        51.29 o
  -8   2   9        505.87        499.67        41.94 o
  -7   2   9       1342.04       1288.32        53.10 o
  -6   2   9        723.26        736.18        64.59 o
  -5   2   9         23.74         40.81        12.65 o
  -4   2   9       1874.73       2066.63        75.14 o
  -3   2   9        357.52        511.18        34.46 o
  -2   2   9       2636.13       2813.41        64.36 o
  -1   2   9        125.69        194.28        17.95 o
   0   2   9      17996.21      18077.26       185.44 o
   1   2   9       2521.76       2187.65        57.71 o
   2   2   9       1286.59       1569.97        77.66 o
   3   2   9       1591.01       1615.21        63.80 o
   4   2   9        172.93        139.09        21.80 o
   5   2   9        168.66        199.22        27.39 o
   6   2   9       1729.94       1735.82        65.15 o
   7   2   9        275.06        334.09        27.24 o
   8   2   9        111.51         91.87        16.23 o
   9   2   9        185.20        212.09        21.29 o
 -10   3   9          4.91          9.43        11.74 o
  -9   3   9       1320.89       1362.81        64.99 o
  -8   3   9         30.66         48.62        16.25 o
  -7   3   9       1294.26       1210.67        51.40 o
  -6   3   9         22.72          9.36        26.89 o
  -5   3   9       1922.41       1825.70        88.62 o
  -4   3   9       1157.17       1162.60        47.07 o
  -3   3   9        589.95        771.44        42.75 o
  -2   3   9         20.81         16.93         9.62 o
  -1   3   9       1771.74       1672.55        47.80 o
   0   3   9        129.43        151.68        16.43 o
   1   3   9          7.60         21.07         8.46 o
   2   3   9        759.68        785.42        42.77 o
   3   3   9       6872.14       7090.15       133.94 o
   4   3   9        975.81        977.92        69.63 o
   5   3   9       4799.41       5125.25       136.15 o
   6   3   9          4.77          4.02         9.28 o
   7   3   9        367.66        367.32        28.68 o
   8   3   9         77.67         64.85        14.72 o
   9   3   9          8.43         19.34         9.47 o
 -10   4   9         81.45         68.02        14.04 o
  -9   4   9         43.80         21.43        11.26 o
  -8   4   9        130.98         86.67        26.00 o
  -7   4   9        101.13        132.50        22.02 o
  -6   4   9        407.11        423.52        48.24 o
  -5   4   9        742.77        716.35        58.14 o
  -4   4   9       4691.32       4603.49       110.82 o
  -3   4   9        117.90        154.75        20.07 o
  -2   4   9       7567.11       7598.90       139.40 o
  -1   4   9        597.58        779.64        40.97 o
   0   4   9      20964.41      20075.16       422.29 o
   1   4   9       3741.31       3924.50       108.27 o
   2   4   9        352.26        483.47        34.03 o
   3   4   9        606.86        640.27        41.07 o
   4   4   9       1683.00       1497.39        86.51 o
   5   4   9         99.82         71.09        16.60 o
   6   4   9       2582.44       2479.96        71.46 o
   7   4   9         94.38        100.62        16.29 o
   8   4   9        276.59        252.40        25.20 o
   9   4   9        226.96        268.35        22.48 o
 -10   5   9         72.78         71.75        12.25 o
  -9   5   9         15.83         -0.28        13.66 o
  -8   5   9         81.47         75.07        19.19 o
  -7   5   9          9.98         18.73        11.39 o
  -6   5   9        100.74        100.32        14.94 o
  -5   5   9        281.00        248.22        36.04 o
  -4   5   9        549.49        575.21        40.65 o
  -3   5   9        885.21        995.52        49.99 o
  -2   5   9       6150.52       6633.21       125.54 o
  -1   5   9       2163.47       2256.48       102.82 o
   0   5   9       1457.59       1379.95        47.90 o
   1   5   9        974.64       1107.09        42.96 o
   2   5   9       7244.82       7150.24       330.83 o
   3   5   9       1050.40       1043.68        68.71 o
   4   5   9         53.81         44.63        16.81 o
   5   5   9       4021.29       3823.11        86.63 o
   6   5   9        224.64        190.41        20.07 o
   7   5   9         35.72         49.56        11.93 o
   8   5   9        353.63        264.65        25.20 o
   9   5   9        111.71        137.01        19.15 o
 -10   6   9        152.26        135.91        21.23 o
  -9   6   9          2.33         10.58        21.13 o
  -8   6   9          9.83         26.51        18.89 o
  -7   6   9        870.35        775.84        47.00 o
  -6   6   9        544.93        428.53        27.33 o
  -5   6   9        294.76        286.25        30.96 o
  -4   6   9        908.48        785.37        47.94 o
  -3   6   9       1343.97       1137.04        54.96 o
  -2   6   9         87.76        118.43        16.92 o
  -1   6   9        704.47        684.87        41.46 o
   0   6   9        462.08        324.96        28.83 o
   1   6   9        946.09       1029.53        62.00 o
   2   6   9        643.80        769.43        45.60 o
   3   6   9        340.92        318.07        30.77 o
   4   6   9       1841.43       1612.84        90.14 o
   5   6   9       1820.16       1642.77        68.32 o
   6   6   9        157.10        140.13        16.35 o
   7   6   9       2179.31       2161.68        67.27 o
   8   6   9        370.08        399.76        29.95 o
   9   6   9        182.77        212.09        22.39 o
 -10   7   9          4.32         15.19         8.81 o
  -9   7   9        119.15         84.70        23.85 o
  -8   7   9        765.30        701.01        63.77 o
  -7   7   9        113.48        119.88        29.33 o
  -6   7   9        802.54        824.65        42.40 o
  -5   7   9         85.17        122.26        21.28 o
  -4   7   9       4001.13       3950.84       192.19 o
  -3   7   9        788.80        744.64        45.72 o
  -2   7   9      14621.00      14402.90       195.49 o
  -1   7   9       2945.50       3190.05        91.49 o
   0   7   9       1040.63        950.50        56.10 o
   1   7   9        185.78        283.22        27.95 o
   2   7   9      11217.17      10544.10       171.45 o
   3   7   9        567.61        680.54        56.70 o
   4   7   9       1049.10       1069.88        73.81 o
   5   7   9        742.85        692.61        41.04 o
   6   7   9          0.13         -8.59        11.93 o
   7   7   9          3.27          5.35        14.99 o
   8   7   9        252.42        262.97        28.27 o
   9   7   9          5.61          8.84         7.97 o
 -10   8   9         27.91         24.79         9.53 o
  -9   8   9        310.32        309.18        39.11 o
  -8   8   9         83.73         63.45        23.26 o
  -7   8   9        233.05        227.63        37.86 o
  -6   8   9        217.34        211.98        22.04 o
  -5   8   9        449.32        398.88        47.26 o
  -4   8   9        124.51        130.61        27.06 o
  -3   8   9        892.13        974.50        53.43 o
  -2   8   9       2655.38       2569.59        74.62 o
  -1   8   9          8.53          8.45        10.89 o
   0   8   9       6072.73       6363.49       198.80 o
   1   8   9        274.12        356.81        32.42 o
   2   8   9        152.76        174.88        23.50 o
   3   8   9       1154.61       1074.34        62.43 o
   4   8   9        207.75        179.16        32.28 o
   5   8   9        603.20        549.24        36.41 o
   6   8   9          4.97          2.19         9.88 o
   7   8   9       1711.43       1845.72        74.83 o
   8   8   9        214.63        191.78        29.37 o
   9   8   9         52.50         40.56        11.00 o
 -10   9   9          5.50         12.65         8.23 o
  -9   9   9         19.53         16.13        13.63 o
  -8   9   9       1049.46       1041.05        92.25 o
  -7   9   9        739.78        695.52        64.44 o
  -6   9   9        794.95        745.96        45.76 o
  -5   9   9        875.67        792.15        46.62 o
  -4   9   9       1877.88       1725.55       118.17 o
  -3   9   9       2929.72       2662.17        89.58 o
  -2   9   9       3389.76       2772.62        79.31 o
  -1   9   9        188.77        211.85        25.24 o
   0   9   9        336.91        400.06        34.37 o
   1   9   9       3892.76       4048.85       113.84 o
   2   9   9       1540.96       1562.06        70.80 o
   3   9   9        798.07        702.71        46.59 o
   4   9   9        329.03        325.75        23.22 o
   5   9   9         16.59         12.77         9.39 o
   6   9   9          0.55          0.73         8.41 o
   7   9   9        101.63         81.20        15.66 o
   8   9   9          0.05          2.87        25.07 o
   9   9   9         73.78        106.28        16.49 o
 -10  10   9        561.30        639.03        32.52 o
  -9  10   9        476.56        475.13        35.82 o
  -8  10   9        283.91        310.11        60.17 o
  -7  10   9        148.50        159.77        31.89 o
  -6  10   9        158.65        158.84        22.32 o
  -5  10   9         39.22         31.84         8.29 o
  -4  10   9       2448.74       2052.73       192.00 o
  -3  10   9        772.96        685.35        46.80 o
  -2  10   9        940.69        936.46        53.94 o
  -1  10   9        165.29        118.87        20.03 o
   0  10   9       4857.07       4611.22       117.91 o
   1  10   9        783.04        674.92        45.55 o
   2  10   9         20.12         53.83        19.87 o
   3  10   9       1601.78       1483.51        68.51 o
   4  10   9        966.20        854.56        41.26 o
   5  10   9         10.00         11.91        36.36 o
   6  10   9         27.48         21.66        11.80 o
   7  10   9         42.33         34.97        11.81 o
   8  10   9         12.31          7.86        11.28 o
   9  10   9        156.69        144.26        19.03 o
  -9  11   9        319.55        381.26        30.72 o
  -8  11   9        153.63        164.93        31.43 o
  -7  11   9        423.36        464.49        41.98 o
  -6  11   9         10.01         29.34        19.44 o
  -5  11   9       1721.50       1548.14        53.86 o
  -4  11   9        426.77        338.95        47.88 o
  -3  11   9         48.25         51.58        17.75 o
  -2  11   9        498.18        509.00        40.54 o
  -1  11   9       2907.51       2773.50       113.46 o
   0  11   9        147.12        167.97        23.55 o
   1  11   9        626.64        617.83        44.62 o
   2  11   9         94.90        120.25        26.47 o
   3  11   9          2.44         34.93        13.92 o
   4  11   9       1179.63       1017.14        46.51 o
   5  11   9       2003.81       1793.93        84.29 o
   6  11   9          6.55          6.98        13.20 o
   7  11   9        124.87        145.45        17.28 o
   8  11   9         48.99         54.06         9.00 o
  -9  12   9          3.27          2.88         8.92 o
  -8  12   9         74.49         52.92        25.96 o
  -7  12   9        186.45        178.45        26.70 o
  -6  12   9       1654.47       1352.22        72.51 o
  -5  12   9        417.34        418.49        28.30 o
  -4  12   9       1138.26       1113.85        39.00 o
  -3  12   9        235.27        197.30        27.87 o
  -2  12   9          9.09         16.37        14.80 o
  -1  12   9       1861.92       1784.55        76.13 o
   0  12   9       6968.83       6280.33       142.38 o
   1  12   9       2251.41       2098.85       103.06 o
   2  12   9        410.72        418.91        47.92 o
   3  12   9        209.93        204.25        17.61 o
   4  12   9        160.12        161.15        17.09 o
   5  12   9        431.08        438.44        31.11 o
   6  12   9        303.52        266.58        26.28 o
   7  12   9        110.65         99.69        13.45 o
   8  12   9         37.67         34.36        11.40 o
  -9  13   9         99.49        125.61        16.09 o
  -8  13   9        195.37        178.46        23.90 o
  -7  13   9        159.10        109.54        20.11 o
  -6  13   9        148.01        131.39        31.01 o
  -5  13   9        139.39        164.18        18.16 o
  -4  13   9         63.08         48.74        11.01 o
  -3  13   9        827.61        703.61        27.53 o
  -2  13   9       2926.87       2646.51       121.65 o
  -1  13   9          9.18         14.49         9.71 o
   0  13   9        632.81        549.05        43.70 o
   1  13   9       1424.40       1359.53        83.37 o
   2  13   9        732.28        650.45        40.66 o
   3  13   9       2117.54       1975.20        59.10 o
   4  13   9        171.69        176.11        17.80 o
   5  13   9       1818.74       1842.26        62.37 o
   6  13   9        200.61        199.89        23.19 o
   7  13   9          0.08          6.98        10.00 o
   8  13   9         71.40         42.78        13.88 o
  -9  14   9         31.02         27.39         9.50 o
  -8  14   9         31.92         39.95        12.23 o
  -7  14   9          2.45         -7.00        13.35 o
  -6  14   9        859.02        795.35        54.44 o
  -5  14   9        655.26        567.96        35.99 o
  -4  14   9        303.74        315.46        25.24 o
  -3  14   9       1095.19       1179.28        42.82 o
  -2  14   9          0.80         17.37         7.41 o
  -1  14   9       1655.79       1598.06        93.57 o
   0  14   9        393.10        303.68        41.04 o
   1  14   9        663.27        618.55        39.90 o
   2  14   9         17.57         20.94         9.55 o
   3  14   9          8.43          5.57         9.03 o
   4  14   9         32.56         51.84        14.41 o
   5  14   9        226.19        224.65        30.36 o
   6  14   9          7.26          3.59        14.17 o
   7  14   9        494.65        585.92        39.24 o
   8  14   9          1.65         -1.70         9.82 o
  -9  15   9         20.65         18.31        11.36 o
  -8  15   9        373.72        323.79        22.76 o
  -7  15   9         28.24         25.22         9.20 o
  -6  15   9        285.13        363.32        35.58 o
  -5  15   9        152.95        123.11        18.15 o
  -4  15   9       3088.99       3117.08        86.18 o
  -3  15   9       2269.21       2260.65        59.78 o
  -2  15   9       5322.98       4957.00        80.42 o
  -1  15   9         11.54          5.44         7.73 o
   0  15   9         27.95         28.09        11.21 o
   1  15   9        135.50        129.52        19.03 o
   2  15   9       1687.40       1656.99        57.84 o
   3  15   9         70.92         56.55        15.49 o
   4  15   9       1459.96       1383.98        69.68 o
   5  15   9          1.58          7.38        14.41 o
   6  15   9          8.71          6.88        10.67 o
   7  15   9        149.33        156.47        20.03 o
  -8  16   9         34.23         23.22        13.22 o
  -7  16   9         79.03         93.89        17.71 o
  -6  16   9         44.83         26.70        10.99 o
  -5  16   9        361.13        305.69        25.13 o
  -4  16   9        372.75        405.09        31.19 o
  -3  16   9        511.78        433.83        26.74 o
  -2  16   9          1.23         -0.09         7.06 o
  -1  16   9       1147.16       1061.39        43.03 o
   0  16   9       1662.76       1526.39        56.63 o
   1  16   9         16.11         31.74        13.46 o
   2  16   9       1276.38       1229.58        50.26 o
   3  16   9       1381.38       1461.10        71.60 o
   4  16   9        244.54        280.47        30.77 o
   5  16   9         34.19          4.48        17.10 o
   6  16   9          8.07          8.76        12.79 o
   7  16   9        619.53        691.16        37.64 o
  -8  17   9         40.82         38.55        15.38 o
  -7  17   9         44.40         22.05        14.73 o
  -6  17   9         22.57         17.48        10.61 o
  -5  17   9         32.61         19.02        10.31 o
  -4  17   9        931.70        801.01        53.96 o
  -3  17   9        289.74        279.61        25.22 o
  -2  17   9         22.70         15.72         8.55 o
  -1  17   9         37.65         41.51         9.02 o
   0  17   9         84.66         88.66        15.40 o
   1  17   9        677.00        669.49        49.26 o
   2  17   9        890.50        971.12        65.05 o
   3  17   9         22.88         21.88        10.40 o
   4  17   9          0.62         14.96        20.57 o
   5  17   9        602.42        541.64        41.82 o
   6  17   9         25.91         35.69        12.51 o
   7  17   9         62.88         41.25        10.60 o
  -8  18   9          2.00          2.41         8.48 o
  -7  18   9         60.66        108.25        22.09 o
  -6  18   9        310.37        323.24        30.73 o
  -5  18   9          1.36          1.68        17.87 o
  -4  18   9        493.12        604.07        47.22 o
  -3  18   9          5.74         14.87        10.29 o
  -2  18   9         51.05         25.94         9.21 o
  -1  18   9        915.19        845.44        38.61 o
   0  18   9       2512.04       2453.63       106.62 o
   1  18   9        131.15        128.06        27.64 o
   2  18   9          9.59          2.66         9.90 o
   3  18   9        296.30        308.20        31.14 o
   4  18   9         50.39         53.45        20.57 o
   5  18   9         12.02         21.49        13.87 o
   6  18   9        220.85        247.51        28.87 o
   7  18   9         69.67         97.42        20.83 o
  -7  19   9         63.01         77.83        26.16 o
  -6  19   9         20.80         23.06        10.50 o
  -5  19   9        620.32        665.29        45.92 o
  -4  19   9         46.19         59.16        14.56 o
  -3  19   9         34.83         33.16        10.41 o
  -2  19   9          9.74          9.02         8.80 o
  -1  19   9        985.15        930.85        39.90 o
   0  19   9        326.68        294.14        28.20 o
   1  19   9        368.11        350.31        43.77 o
   2  19   9          3.15          2.33        12.00 o
   3  19   9         37.72         67.63        13.83 o
   4  19   9        231.26        207.87        31.11 o
   5  19   9        209.52        250.10        31.38 o
   6  19   9          8.76         15.01        14.36 o
  -7  20   9         69.36        -18.43        26.86 o
  -6  20   9        406.20        419.98        38.69 o
  -5  20   9        179.59        142.99        20.82 o
  -4  20   9         35.15         64.83        14.56 o
  -3  20   9        644.13        602.84        39.52 o
  -2  20   9         93.40         77.63        14.05 o
  -1  20   9         51.95         32.06        12.41 o
   0  20   9        144.43        166.99        20.41 o
   1  20   9         26.57         35.11        13.30 o
   2  20   9        171.56        167.37        20.62 o
   3  20   9        443.82        409.84        33.58 o
   4  20   9        414.96        464.14        42.36 o
   5  20   9          0.97         -3.20         8.94 o
   6  20   9          0.11          0.74        11.92 o
  -6  21   9         87.37         81.23        12.90 o
  -5  21   9        174.07        191.03        22.45 o
  -4  21   9        496.40        470.59        31.55 o
  -3  21   9         51.03         45.61        12.79 o
  -2  21   9        686.47        711.40        37.42 o
  -1  21   9         65.10         71.96        14.13 o
   0  21   9         32.55         50.30        14.84 o
   1  21   9         94.22         80.21        12.35 o
   2  21   9        268.89        299.11        41.05 o
   3  21   9        231.50        196.06        23.39 o
   4  21   9         19.73          7.71        15.15 o
   5  21   9        113.37        187.77        22.80 o
  -6  22   9         63.83        -30.74        30.74 o
  -5  22   9         42.20         21.93        15.09 o
  -4  22   9          8.99          8.59         8.04 o
  -3  22   9         88.40         85.11        17.05 o
  -2  22   9        107.94        140.78        21.37 o
  -1  22   9          1.11          8.30         9.68 o
   0  22   9         40.35         58.35        13.37 o
   1  22   9         66.88         83.36        14.78 o
   2  22   9        277.65        317.87        36.76 o
   3  22   9        471.96        513.76        41.57 o
   4  22   9          4.16          4.58        10.97 o
   5  22   9         14.63          0.52        12.98 o
  -5  23   9        111.80        138.13        18.56 o
  -4  23   9        653.17        678.80        45.85 o
  -3  23   9        186.84        230.72        31.74 o
  -2  23   9        658.57        758.71        43.74 o
  -1  23   9         30.60         22.77        10.59 o
   0  23   9          7.79          7.23         8.27 o
   1  23   9         74.83         65.25        26.74 o
   2  23   9        500.01        531.31        33.80 o
   3  23   9         72.59         94.36        24.67 o
   4  23   9         84.79        104.16        25.00 o
  -4  24   9          0.55         11.00        18.93 o
  -3  24   9        273.60        333.97        25.02 o
  -2  24   9          3.06         -1.79         9.02 o
  -1  24   9         11.84         11.17         7.45 o
   0  24   9        203.13        217.64        50.62 o
   1  24   9        252.72        340.10        33.25 o
   2  24   9         31.42         33.86         9.16 o
   3  24   9         29.27         65.81        19.53 o
  -3  25   9          4.04          3.75         9.52 o
  -2  25   9        202.46        301.57        21.85 o
  -1  25   9         17.03         -9.45         9.45 o
   0  25   9         16.45         27.41         8.16 o
   1  25   9         19.48         41.40        11.83 o
   2  25   9          6.29         20.20        11.08 o
  -1  26   9        107.07        104.30        15.91 o
   0  26   9         95.31        102.26        15.30 o
 -10   0  10          5.07         -4.89        11.29 o
  -8   0  10        143.58        112.82        25.74 o
  -6   0  10       1527.09       1861.74        77.03 o
  -4   0  10      12603.07      12417.33       751.38 o
  -2   0  10        220.82        270.32        31.68 o
   0   0  10      56960.39      54710.50      4000.60 o
   2   0  10       6809.78       8210.20       214.76 o
   4   0  10          4.03         29.66        20.57 o
   6   0  10        214.33        171.19        32.19 o
   8   0  10        110.68         79.58        21.11 o
 -10   1  10         62.63         44.76         9.56 o
  -9   1  10        145.64        155.01        28.30 o
  -8   1  10        440.66        442.60        34.48 o
  -7   1  10       1994.44       2236.09        64.39 o
  -6   1  10       1594.55       1631.03        44.32 o
  -5   1  10       2571.56       2456.69       106.36 o
  -4   1  10        326.51        407.01        34.85 o
  -3   1  10        546.14        622.10        39.57 o
  -2   1  10       1182.15       1179.58        46.06 o
  -1   1  10        262.27        349.71        24.77 o
   0   1  10        162.64        274.56        24.39 o
   1   1  10       3412.22       3212.99        85.15 o
   2   1  10        102.98         85.44        14.04 o
   3   1  10       1285.09       1640.11        82.44 o
   4   1  10        643.41        706.00        57.28 o
   5   1  10       2056.88       1895.84        71.01 o
   6   1  10         16.02         18.53        10.63 o
   7   1  10        229.91        242.17        25.65 o
   8   1  10        129.41        118.76        18.05 o
   9   1  10          1.22         15.27        10.73 o
 -10   2  10         10.05          7.99         7.68 o
  -9   2  10         90.39        105.10        18.95 o
  -8   2  10        871.27        860.16        53.68 o
  -7   2  10       1354.79       1439.62        51.60 o
  -6   2  10          9.57         20.88         9.12 o
  -5   2  10        160.17        142.49        26.55 o
  -4   2  10       5107.37       4852.07       115.01 o
  -3   2  10         54.57         54.13        12.22 o
  -2   2  10          7.27         25.07         9.63 o
  -1   2  10       3547.21       3643.96       108.76 o
   0   2  10       1239.12       1388.66        71.13 o
   1   2  10        308.88        278.83        22.52 o
   2   2  10       2707.68       3193.39       123.62 o
   3   2  10       1024.93       1091.35        67.33 o
   4   2  10          8.85         15.03        13.30 o
   5   2  10        294.66        301.73        28.65 o
   6   2  10         77.14        103.21        17.80 o
   7   2  10        107.04         94.18        17.62 o
   8   2  10        178.32        177.18        21.23 o
   9   2  10        254.46        256.69        22.19 o
 -10   3  10         29.90         22.58         9.51 o
  -9   3  10         11.37          7.85        10.28 o
  -8   3  10       1333.21       1398.49        68.09 o
  -7   3  10        127.82        105.19        17.00 o
  -6   3  10       7160.68       6817.87       118.76 o
  -5   3  10       1296.84       1205.56        81.20 o
  -4   3  10       1073.24       1194.25        58.19 o
  -3   3  10        458.48        335.67        29.31 o
  -2   3  10      18929.10      20166.93       685.79 o
  -1   3  10       1042.52       1092.15        52.77 o
   0   3  10       7159.45       7671.28       112.99 o
   1   3  10       1625.46       1671.00        53.76 o
   2   3  10       6827.24       7525.66       201.02 o
   3   3  10        179.89        187.30        23.73 o
   4   3  10       1823.52       1805.72        97.47 o
   5   3  10          5.75         -3.13         9.18 o
   6   3  10        101.54         99.39        17.35 o
   7   3  10       1126.84       1286.28        81.75 o
   8   3  10         23.83         16.84        14.18 o
   9   3  10         84.41         86.55        13.46 o
 -10   4  10          2.20         -2.17        12.46 o
  -9   4  10        650.97        689.36        58.06 o
  -8   4  10          0.08          4.83        14.55 o
  -7   4  10       1325.03       1328.58        71.95 o
  -6   4  10         44.95         67.95        13.34 o
  -5   4  10        615.43        608.99        54.57 o
  -4   4  10        164.95        134.54        30.05 o
  -3   4  10          1.09         10.93        10.42 o
  -2   4  10        180.55        223.67        25.40 o
  -1   4  10        923.44       1029.71        42.63 o
   0   4  10        422.53        335.63        30.50 o
   1   4  10        401.48        377.11        32.35 o
   2   4  10         20.81         51.54        20.31 o
   3   4  10       5031.74       5395.04       122.49 o
   4   4  10         65.11         65.47        19.55 o
   5   4  10       1600.38       1688.21        74.11 o
   6   4  10          9.88         -5.18        10.68 o
   7   4  10       1193.26       1215.96        55.95 o
   8   4  10        515.37        510.73        33.87 o
   9   4  10        530.82        621.75        30.50 o
 -10   5  10         45.92         25.40         8.18 o
  -9   5  10          3.81         17.85        16.14 o
  -8   5  10        200.26        204.72        35.44 o
  -7   5  10        498.18        495.25        54.55 o
  -6   5  10       4691.86       4435.81        88.13 o
  -5   5  10         80.02         78.95        19.84 o
  -4   5  10        165.07        221.42        26.82 o
  -3   5  10       1102.85       1114.41        55.43 o
  -2   5  10      12645.54      11628.44       204.16 o
  -1   5  10         67.99        103.52        16.74 o
   0   5  10       1936.16       2154.17        74.91 o
   1   5  10         57.69         54.72        17.73 o
   2   5  10       3501.90       3022.50       301.81 o
   3   5  10       1030.45       1220.65        77.28 o
   4   5  10         17.88         24.45        39.16 o
   5   5  10       1606.99       1544.68        61.96 o
   6   5  10         93.73         75.94        15.23 o
   7   5  10         47.62         45.98        13.87 o
   8   5  10         64.02         52.56        13.17 o
   9   5  10         19.23         50.17        12.23 o
 -10   6  10        155.78        129.55        17.25 o
  -9   6  10         82.55         85.92        21.96 o
  -8   6  10        374.35        360.30        43.93 o
  -7   6  10         80.46         51.00        15.84 o
  -6   6  10        181.14        250.63        21.69 o
  -5   6  10          1.89          5.80        11.32 o
  -4   6  10      12164.21      12023.53       275.94 o
  -3   6  10         18.25         15.31         8.45 o
  -2   6  10        218.84        311.39        29.80 o
  -1   6  10       4543.11       5448.99       120.59 o
   0   6  10       5236.96       5007.29       111.28 o
   1   6  10        603.66        655.39        54.63 o
   2   6  10       2507.57       2567.01       110.13 o
   3   6  10        305.42        256.64        29.52 o
   4   6  10        244.15        183.65        39.17 o
   5   6  10        994.21        850.21        46.54 o
   6   6  10         57.61         35.58        10.46 o
   7   6  10        263.00        314.42        28.22 o
   8   6  10         79.71        104.56        15.52 o
   9   6  10        238.54        256.73        18.74 o
 -10   7  10          9.39         -4.33         8.28 o
  -9   7  10        638.24        720.51        58.39 o
  -8   7  10         44.86         42.21        19.87 o
  -7   7  10        634.75        653.78        81.56 o
  -6   7  10          0.76         -4.08        11.06 o
  -5   7  10        451.79        398.03        38.11 o
  -4   7  10        645.57        600.59        44.15 o
  -3   7  10        801.32        665.96        40.01 o
  -2   7  10       1116.76       1070.59        55.96 o
  -1   7  10          7.25         35.15        12.17 o
   0   7  10        225.51        174.00        19.80 o
   1   7  10       2088.53       1885.93        73.86 o
   2   7  10        336.42        330.26        41.34 o
   3   7  10        510.00        594.14        60.40 o
   4   7  10        631.49        608.20        35.19 o
   5   7  10       1073.17       1008.90        50.22 o
   6   7  10        130.98        131.01        23.13 o
   7   7  10        548.81        532.61        41.79 o
   8   7  10          4.86         -5.84        12.82 o
   9   7  10        166.04        174.43        22.09 o
 -10   8  10         27.56         39.78        13.48 o
  -9   8  10        228.00        264.35        35.73 o
  -8   8  10        350.64        367.09        45.94 o
  -7   8  10        265.67        261.97        39.57 o
  -6   8  10       2041.06       1898.34        64.38 o
  -5   8  10         33.57         42.55        10.91 o
  -4   8  10       5145.26       4718.75       306.46 o
  -3   8  10        578.33        562.27        37.23 o
  -2   8  10        139.62        134.14        21.20 o
  -1   8  10         63.67         82.34        16.21 o
   0   8  10      10233.55       9595.62       168.67 o
   1   8  10        130.68        135.92        21.85 o
   2   8  10       3805.55       4042.58       130.97 o
   3   8  10         62.53         69.42        38.28 o
   4   8  10        288.55        220.60        27.77 o
   5   8  10          3.84          4.37         8.77 o
   6   8  10         24.76         31.61        11.55 o
   7   8  10        122.90        112.23        20.26 o
   8   8  10         38.59         39.58        11.16 o
   9   8  10        112.48        121.15        17.26 o
 -10   9  10          1.54         -4.00         6.97 o
  -9   9  10        655.50        766.65        56.97 o
  -8   9  10         21.61         27.38        17.68 o
  -7   9  10         99.45         66.90        20.14 o
  -6   9  10       1707.51       1632.07        60.37 o
  -5   9  10        354.18        260.24        23.56 o
  -4   9  10        782.26        750.91        65.48 o
  -3   9  10          9.58          9.44        10.77 o
  -2   9  10       2192.24       2128.06        82.29 o
  -1   9  10        333.92        301.25        31.92 o
   0   9  10        107.34        124.11        20.67 o
   1   9  10       3529.18       3695.95       127.65 o
   2   9  10       1160.68       1140.77        67.54 o
   3   9  10         76.67        105.69        23.78 o
   4   9  10       2438.61       2110.13        83.08 o
   5   9  10        580.78        487.95        34.99 o
   6   9  10         96.06         87.87        17.45 o
   7   9  10       1773.45       1912.87        73.18 o
   8   9  10          3.73          2.95        11.14 o
  -9  10  10        360.02        408.34        31.62 o
  -8  10  10        244.13        225.98        36.72 o
  -7  10  10       1601.86       1483.85        91.94 o
  -6  10  10         98.49        123.58        31.72 o
  -5  10  10        535.02        549.78        32.23 o
  -4  10  10       2112.18       1944.16        64.49 o
  -3  10  10        490.69        474.01        35.31 o
  -2  10  10        142.82        217.31        27.31 o
  -1  10  10        969.82       1085.26        74.72 o
   0  10  10       1766.89       1525.11        70.59 o
   1  10  10        502.06        502.66        41.05 o
   2  10  10          2.24          6.95        10.93 o
   3  10  10       4151.41       3602.00        93.55 o
   4  10  10        148.01        166.91        21.29 o
   5  10  10       3220.06       2916.02       135.52 o
   6  10  10         21.37         19.60        11.15 o
   7  10  10        464.66        525.41        33.52 o
   8  10  10         46.30        100.33        15.55 o
  -9  11  10         77.71         88.43        15.47 o
  -8  11  10        599.10        604.82        68.03 o
  -7  11  10        818.08        827.74        67.40 o
  -6  11  10       1023.50        975.54        84.37 o
  -5  11  10        459.06        509.71        31.35 o
  -4  11  10        193.10        195.80        17.71 o
  -3  11  10        334.08        306.03        34.15 o
  -2  11  10      11804.01      10873.57       191.79 o
  -1  11  10         90.76        106.62        20.44 o
   0  11  10       1829.70       1744.64        76.20 o
   1  11  10         12.53          0.88         9.98 o
   2  11  10       3381.34       3206.76       129.55 o
   3  11  10        755.51        693.72        41.85 o
   4  11  10       2326.43       2219.50       113.88 o
   5  11  10        144.99        162.76        22.52 o
   6  11  10        209.78        192.44        21.01 o
   7  11  10        117.32        137.22        17.99 o
   8  11  10        101.28        108.26        14.95 o
  -9  12  10        423.64        432.52        24.25 o
  -8  12  10         11.87         22.95        14.10 o
  -7  12  10        411.48        419.09        62.58 o
  -6  12  10        349.37        331.15        36.30 o
  -5  12  10        602.42        609.69        34.35 o
  -4  12  10        753.57        677.65        32.95 o
  -3  12  10        552.07        492.46        28.16 o
  -2  12  10         29.48         75.96        17.63 o
  -1  12  10         63.13         53.62        14.50 o
   0  12  10        745.42        703.24        49.32 o
   1  12  10         70.76         76.82        23.15 o
   2  12  10        659.08        535.07        32.79 o
   3  12  10       7299.11       6792.79       149.55 o
   4  12  10          7.80         13.05        13.97 o
   5  12  10       1360.97       1355.70        53.71 o
   6  12  10         46.55         21.54        11.84 o
   7  12  10        384.02        491.41        35.82 o
   8  12  10         25.95         13.36         8.66 o
  -9  13  10        194.61        244.42        26.05 o
  -8  13  10        105.68         90.38        22.58 o
  -7  13  10        124.06        116.69        20.87 o
  -6  13  10        635.27        578.10        46.98 o
  -5  13  10        256.37        204.37        21.96 o
  -4  13  10          6.06          8.13         8.52 o
  -3  13  10        519.59        498.61        30.15 o
  -2  13  10       2985.62       2867.24        80.58 o
  -1  13  10         76.12         67.89        12.96 o
   0  13  10        562.43        539.04        33.15 o
   1  13  10        855.83        722.50        41.18 o
   2  13  10        474.45        423.31        32.35 o
   3  13  10        476.40        514.45        32.65 o
   4  13  10        519.43        487.24        36.15 o
   5  13  10       1093.28       1161.00        60.19 o
   6  13  10         65.29         71.36        16.15 o
   7  13  10        131.64        127.75        22.63 o
  -9  14  10         34.08         23.15        11.97 o
  -8  14  10        205.30        237.84        28.50 o
  -7  14  10        179.39        148.00        21.41 o
  -6  14  10        420.94        380.21        37.57 o
  -5  14  10        307.16        319.93        27.29 o
  -4  14  10       3393.73       3447.82        81.81 o
  -3  14  10        146.12        139.13        17.80 o
  -2  14  10        253.81        252.50        21.44 o
  -1  14  10          5.22         18.87        10.17 o
   0  14  10       1971.53       1783.71        67.54 o
   1  14  10        113.10         97.15        16.21 o
   2  14  10        608.30        571.29        37.39 o
   3  14  10        107.11         92.11        16.90 o
   4  14  10          7.58          1.07        10.58 o
   5  14  10          1.51         -0.35         9.27 o
   6  14  10         78.60         64.60        17.77 o
   7  14  10          1.74          8.51        11.14 o
  -8  15  10         96.70         74.91        12.92 o
  -7  15  10         47.78         32.40         9.65 o
  -6  15  10         55.21         76.54        32.57 o
  -5  15  10        247.41        214.96        21.95 o
  -4  15  10         12.33         32.02        13.91 o
  -3  15  10       1968.88       1971.92        61.42 o
  -2  15  10         32.48         37.01         9.67 o
  -1  15  10         94.31         98.34        16.36 o
   0  15  10         28.05         18.95        13.02 o
   1  15  10        184.32        215.34        23.85 o
   2  15  10         72.43         63.87        14.22 o
   3  15  10          2.22         18.04        12.62 o
   4  15  10         57.44         48.54        15.28 o
   5  15  10        504.36        527.93        50.43 o
   6  15  10        102.33         93.77        18.06 o
   7  15  10        341.55        313.61        24.40 o
  -8  16  10         81.02         90.59        13.24 o
  -7  16  10          2.97         -1.08         7.64 o
  -6  16  10        376.64        361.94        29.28 o
  -5  16  10        111.01        142.94        17.48 o
  -4  16  10       3695.92       3583.53        90.28 o
  -3  16  10       1366.54       1263.66        53.84 o
  -2  16  10         77.39         85.77        13.87 o
  -1  16  10          0.66          5.19         9.33 o
   0  16  10        198.39        191.46        21.22 o
   1  16  10        748.49        693.84        48.13 o
   2  16  10        436.31        479.02        44.52 o
   3  16  10        340.32        286.15        32.03 o
   4  16  10         30.42         25.72        12.16 o
   5  16  10         25.18         31.39        16.40 o
   6  16  10         47.71         36.64        12.17 o
   7  16  10         87.55        116.75        25.13 o
  -8  17  10        168.38        109.92        23.28 o
  -7  17  10          1.11         -0.61        10.33 o
  -6  17  10       1068.54       1112.48        56.53 o
  -5  17  10         48.50         56.43        13.60 o
  -4  17  10          3.05          6.94        10.41 o
  -3  17  10         70.60         51.72        13.09 o
  -2  17  10        143.98        132.40        18.33 o
  -1  17  10        443.05        346.12        27.77 o
   0  17  10        627.51        601.40        40.21 o
   1  17  10        146.45        113.75        21.59 o
   2  17  10         23.84         39.73        13.96 o
   3  17  10         86.78        105.11        24.57 o
   4  17  10        134.50        142.49        21.76 o
   5  17  10        526.00        661.40        43.67 o
   6  17  10         32.10         51.68        15.59 o
   7  17  10         16.58         29.27        12.78 o
  -7  18  10         15.09         26.16        10.22 o
  -6  18  10          1.47          3.16        11.22 o
  -5  18  10        227.89        249.72        24.50 o
  -4  18  10          2.42         21.55        12.96 o
  -3  18  10          0.12          0.90        10.90 o
  -2  18  10        223.66        253.15        24.85 o
  -1  18  10          0.76         10.56         8.82 o
   0  18  10        262.92        246.56        25.81 o
   1  18  10        283.01        264.70        29.84 o
   2  18  10        115.56        110.05        19.22 o
   3  18  10       1891.67       2146.69       123.39 o
   4  18  10         58.71         56.77        19.44 o
   5  18  10        537.18        580.15        46.70 o
   6  18  10         33.82         56.88        14.45 o
  -7  19  10          0.78          3.84        10.86 o
  -6  19  10        277.00        380.31        37.53 o
  -5  19  10          2.02         12.12        10.47 o
  -4  19  10         15.45         14.75         9.98 o
  -3  19  10        159.81        160.32        19.38 o
  -2  19  10       2566.49       2557.23        72.83 o
  -1  19  10         35.86         30.11        10.45 o
   0  19  10        212.17        211.17        23.91 o
   1  19  10         50.80         29.83        15.25 o
   2  19  10        519.84        535.61        39.31 o
   3  19  10        353.85        359.04        31.91 o
   4  19  10        565.55        606.49        49.04 o
   5  19  10        134.85         82.82        18.71 o
   6  19  10         76.58         57.83        12.68 o
  -6  20  10         28.41          1.37         9.96 o
  -5  20  10         52.10         52.76        13.19 o
  -4  20  10         69.01         85.19        14.91 o
  -3  20  10         14.14          1.94        10.71 o
  -2  20  10          0.03         12.81         9.75 o
  -1  20  10         97.28        120.89        18.95 o
   0  20  10          3.77         -3.36         9.34 o
   1  20  10         65.12         48.34        13.59 o
   2  20  10        422.73        392.31        29.10 o
   3  20  10        106.78        148.85        16.70 o
   4  20  10          4.93         17.67        11.55 o
   5  20  10         76.85         64.22        14.35 o
  -6  21  10         14.30        -34.68        34.68 o
  -5  21  10         36.84         37.23        10.88 o
  -4  21  10          9.96         12.90         8.36 o
  -3  21  10        111.59         96.62        15.33 o
  -2  21  10        218.42        260.77        20.56 o
  -1  21  10          0.12         -4.43        10.17 o
   0  21  10          8.90         -7.02        12.19 o
   1  21  10          2.99          9.89         8.43 o
   2  21  10         27.00         36.16         9.80 o
   3  21  10        118.65        101.77        15.06 o
   4  21  10         12.75          1.47        11.11 o
   5  21  10        214.48        253.92        23.43 o
  -5  22  10         16.58         26.68        10.39 o
  -4  22  10        159.63        179.32        20.08 o
  -3  22  10          7.45         16.27         9.26 o
  -2  22  10         27.36         42.70        13.10 o
  -1  22  10          0.06         -5.00         8.31 o
   0  22  10        767.04        777.05        39.30 o
   1  22  10         49.20         40.02        12.21 o
   2  22  10        413.52        481.99        28.01 o
   3  22  10         17.16         34.05        11.87 o
   4  22  10         98.85        169.00        31.36 o
  -5  23  10        277.61        326.56        37.21 o
  -4  23  10          5.40         -0.35         6.52 o
  -3  23  10         61.70         77.89        13.92 o
  -2  23  10         13.15         14.10         9.09 o
  -1  23  10        197.74        198.49        22.21 o
   0  23  10          4.76          6.29         8.18 o
   1  23  10         22.15         53.07        12.54 o
   2  23  10         70.68         95.71        13.56 o
   3  23  10         20.26         20.59        13.75 o
  -3  24  10          2.52         -3.59         6.50 o
  -2  24  10         13.35         22.21         8.31 o
  -1  24  10          0.68          8.49         6.96 o
   0  24  10         58.20         87.43        13.69 o
   1  24  10         42.19         37.97        12.26 o
   2  24  10          1.96         -5.48         9.60 o
  -2  25  10         14.44         10.81         6.30 o
  -1  25  10         12.59          4.88         6.40 o
   0  25  10        192.09        211.12        34.65 o
   1  25  10         46.04         88.27        19.35 o
  -9   0  11        194.82        173.05        39.54 o
  -7   0  11          4.43          8.68        14.80 o
  -5   0  11          2.80         17.57        27.37 o
  -3   0  11        163.88        274.29        52.74 o
  -1   0  11       3210.81       3398.97       114.52 o
   1   0  11       2390.30       2675.11       101.99 o
   3   0  11       4583.13       4828.03       207.23 o
   5   0  11       1874.46       1950.22       118.12 o
   7   0  11          2.24         -8.48        23.65 o
   9   0  11        569.34        681.36        43.80 o
 -10   1  11        247.18        261.54        19.69 o
  -9   1  11         57.07         59.31        12.32 o
  -8   1  11        130.13        168.18        21.01 o
  -7   1  11          7.60         11.14        10.00 o
  -6   1  11       5488.84       5189.34       107.37 o
  -5   1  11          2.86         17.99        16.31 o
  -4   1  11       4068.81       3754.67       194.12 o
  -3   1  11        249.30        291.75        28.59 o
  -2   1  11       1824.28       1681.19        57.94 o
  -1   1  11       1273.87       1557.56        54.71 o
   0   1  11       3977.56       4399.18       107.71 o
   1   1  11         95.94        119.22        19.81 o
   2   1  11        135.92         97.55        19.62 o
   3   1  11        917.00       1069.16        69.08 o
   4   1  11       2852.83       2612.51        98.78 o
   5   1  11         35.61         60.60        15.82 o
   6   1  11         47.23         41.75        17.71 o
   7   1  11          1.11         23.36        12.77 o
   8   1  11        247.31        273.76        24.97 o
   9   1  11         22.89         10.62         6.84 o
 -10   2  11          0.34         -2.97         7.91 o
  -9   2  11         10.05          4.64        13.29 o
  -8   2  11       1085.97       1100.10        52.41 o
  -7   2  11        901.21        963.43        50.21 o
  -6   2  11         55.78         58.28        12.95 o
  -5   2  11        105.68        157.42        23.89 o
  -4   2  11       4684.26       4806.05       102.66 o
  -3   2  11         26.37         21.42        10.60 o
  -2   2  11       5603.74       5478.29       124.72 o
  -1   2  11       1282.86       1435.45        62.93 o
   0   2  11         66.68         49.54        11.00 o
   1   2  11       1827.07       2054.52        97.51 o
   2   2  11       1644.34       1512.04        64.77 o
   3   2  11       1028.72       1123.90        83.44 o
   4   2  11         88.96         95.97        13.89 o
   5   2  11       1587.63       1436.11        61.90 o
   6   2  11         80.23         39.34        13.40 o
   7   2  11          9.36         13.04        11.60 o
   8   2  11         67.64         78.86        15.34 o
   9   2  11          1.34         -7.65         7.65 o
 -10   3  11         68.65         50.53        15.62 o
  -9   3  11       2143.97       2338.65       101.92 o
  -8   3  11          0.77         12.25        15.76 o
  -7   3  11        935.42        923.62        59.75 o
  -6   3  11        731.71        668.39        38.34 o
  -5   3  11        349.32        365.96        43.79 o
  -4   3  11        340.68        364.47        34.27 o
  -3   3  11        914.87        985.15        68.22 o
  -2   3  11        337.92        361.83        33.42 o
  -1   3  11       1076.74       1066.32        55.11 o
   0   3  11        727.26        836.90        48.50 o
   1   3  11       9242.91       9692.59       206.88 o
   2   3  11         31.52         29.33        11.97 o
   3   3  11       3676.86       4061.04       175.15 o
   4   3  11        141.16        121.92        15.65 o
   5   3  11        101.93        109.46        17.66 o
   6   3  11        103.24         84.85        17.19 o
   7   3  11       1139.66       1130.11        53.43 o
   8   3  11        111.60         91.60        14.87 o
   9   3  11         32.08         36.11         8.81 o
 -10   4  11          9.11          9.49        10.45 o
  -9   4  11         28.23         47.06        19.98 o
  -8   4  11        971.82       1055.48        76.06 o
  -7   4  11        323.78        300.50        34.93 o
  -6   4  11        164.41        262.47        22.60 o
  -5   4  11         66.55         63.38        17.38 o
  -4   4  11      14218.19      14397.05       249.92 o
  -3   4  11        448.07        508.79        38.80 o
  -2   4  11       6548.69       5859.24       162.99 o
  -1   4  11        981.17       1054.42        55.33 o
   0   4  11        478.87        585.48        41.64 o
   1   4  11        450.55        500.22        48.92 o
   2   4  11       3032.69       3086.37       121.79 o
   3   4  11          0.48          5.95        21.26 o
   4   4  11          0.99          2.80         8.65 o
   5   4  11          2.93         15.31         8.48 o
   6   4  11        205.29        209.00        24.12 o
   7   4  11        382.11        384.21        31.47 o
   8   4  11        238.94        296.45        24.39 o
   9   4  11          1.90        -10.73        10.73 o
 -10   5  11         30.10         26.70        13.14 o
  -9   5  11       1124.90       1238.79        74.20 o
  -8   5  11         59.48        115.16        29.25 o
  -7   5  11        461.24        407.65        52.95 o
  -6   5  11       4703.82       4457.22        89.88 o
  -5   5  11        482.38        487.97        28.37 o
  -4   5  11       2333.05       2357.30       110.75 o
  -3   5  11        510.50        572.62        41.53 o
  -2   5  11        459.14        422.14        35.23 o
  -1   5  11         22.26         53.02        14.62 o
   0   5  11       3861.67       3725.39       109.00 o
   1   5  11       2025.56       1927.74        96.15 o
   2   5  11       1214.59       1385.58        83.72 o
   3   5  11       3365.65       3038.52       125.50 o
   4   5  11         53.18         55.53        11.44 o
   5   5  11        141.27        130.78        25.32 o
   6   5  11        738.69        704.18        42.67 o
   7   5  11        495.08        524.27        35.36 o
   8   5  11        209.36        220.35        20.39 o
   9   5  11          5.18         -4.81         9.75 o
 -10   6  11        107.05         99.82        15.56 o
  -9   6  11        173.95        162.05        27.58 o
  -8   6  11          0.90         29.40        18.75 o
  -7   6  11          4.00         -6.91        17.69 o
  -6   6  11          2.55         23.61         8.24 o
  -5   6  11        325.81        289.27        24.99 o
  -4   6  11       2362.88       2482.43        89.87 o
  -3   6  11          1.06         -0.68        11.00 o
  -2   6  11       2764.37       2585.08        89.19 o
  -1   6  11       3882.94       3758.41       162.07 o
   0   6  11       1320.26       1279.00        61.84 o
   1   6  11       1883.01       1993.36        99.25 o
   2   6  11       2180.79       2045.32       108.87 o
   3   6  11       1502.46       1468.51        71.54 o
   4   6  11        139.29        120.17        17.69 o
   5   6  11       2435.01       2197.04        75.15 o
   6   6  11         50.02         43.72        11.43 o
   7   6  11        127.69         95.97        18.86 o
   8   6  11          1.40         28.20        11.76 o
   9   6  11         52.03         76.92        19.16 o
 -10   7  11         19.32         12.40        20.07 o
  -9   7  11        245.45        257.26        32.98 o
  -8   7  11        114.29        159.38        32.20 o
  -7   7  11         51.61         18.88        14.99 o
  -6   7  11       4486.10       4349.08        98.44 o
  -5   7  11          0.18          4.79         7.88 o
  -4   7  11       1217.38       1100.34        53.71 o
  -3   7  11         60.34         48.22        13.12 o
  -2   7  11       4617.41       4449.99       160.85 o
  -1   7  11        282.83        331.06        31.86 o
   0   7  11       7138.84       6910.78       241.45 o
   1   7  11        163.46        197.83        33.84 o
   2   7  11         68.98        131.78        33.52 o
   3   7  11         42.25         60.67        14.19 o
   4   7  11       1280.81       1184.36        53.85 o
   5   7  11       1141.19       1065.41        52.07 o
   6   7  11          0.86          1.68         9.27 o
   7   7  11         13.10         14.02        13.89 o
   8   7  11         59.24         55.51        25.15 o
 -10   8  11          8.17          6.62         7.10 o
  -9   8  11         47.25         61.96        18.40 o
  -8   8  11         47.40         68.28        21.27 o
  -7   8  11        958.53       1038.59        77.22 o
  -6   8  11        304.63        357.68        28.93 o
  -5   8  11        361.39        371.61        28.62 o
  -4   8  11         66.74        112.85        15.28 o
  -3   8  11        333.24        343.40        34.21 o
  -2   8  11        206.73        257.66        29.19 o
  -1   8  11       1017.15        988.42        56.46 o
   0   8  11        738.09        654.38        46.20 o
   1   8  11       1111.76       1219.87        94.23 o
   2   8  11         81.08         82.91        32.62 o
   3   8  11        866.25        721.06        41.50 o
   4   8  11          7.50         -0.74         9.96 o
   5   8  11        813.91        741.83        45.80 o
   6   8  11        346.57        301.58        26.86 o
   7   8  11         26.80         38.89         9.62 o
   8   8  11         49.11         52.93        21.82 o
  -9   9  11          1.41         -1.82        21.16 o
  -8   9  11        136.13        156.67        31.45 o
  -7   9  11        146.53        160.04        33.00 o
  -6   9  11       2804.58       2627.43        85.67 o
  -5   9  11        994.78       1050.78        43.77 o
  -4   9  11       1712.55       1684.75        54.53 o
  -3   9  11        148.57        172.75        24.58 o
  -2   9  11       3206.28       2967.25       118.05 o
  -1   9  11        174.47        163.31        24.11 o
   0   9  11       4324.90       4453.51       144.32 o
   1   9  11       1976.75       1951.45        80.17 o
   2   9  11         80.53         93.77        24.47 o
   3   9  11        173.72        144.58        22.83 o
   4   9  11          8.24          5.33        10.46 o
   5   9  11        529.34        542.95        36.84 o
   6   9  11        195.98        214.48        23.13 o
   7   9  11        100.13        106.34        15.63 o
   8   9  11         18.38         10.82         8.35 o
  -9  10  11        122.79        137.94        18.29 o
  -8  10  11       1426.74       1461.89       107.28 o
  -7  10  11       1840.79       1825.00        99.08 o
  -6  10  11        498.18        491.75        43.12 o
  -5  10  11         24.33         55.85        11.59 o
  -4  10  11       3648.43       3618.11        80.52 o
  -3  10  11         65.79         42.18         9.30 o
  -2  10  11       1810.85       1543.14        72.96 o
  -1  10  11         96.89         78.15        16.92 o
   0  10  11          2.47          9.93        11.47 o
   1  10  11         10.10         13.58        10.38 o
   2  10  11       2406.12       2125.13        65.44 o
   3  10  11        774.86        648.24        46.54 o
   4  10  11        276.96        212.15        28.47 o
   5  10  11        451.46        455.66        39.70 o
   6  10  11        138.59        109.32        16.43 o
   7  10  11         76.84        111.03        13.72 o
   8  10  11          1.28          7.99        19.68 o
  -9  11  11        638.41        702.64        36.33 o
  -8  11  11         69.48         70.20        21.01 o
  -7  11  11         17.80         34.81        16.33 o
  -6  11  11          5.39         16.41         9.93 o
  -5  11  11       1164.04       1169.43        51.91 o
  -4  11  11        306.14        309.49        24.17 o
  -3  11  11        344.71        325.63        24.68 o
  -2  11  11        100.11         75.63        13.78 o
  -1  11  11        271.56        256.59        30.17 o
   0  11  11         58.79         63.89        16.19 o
   1  11  11       2415.40       2159.99        65.89 o
   2  11  11         20.04         36.37         8.56 o
   3  11  11        134.23        112.46        17.09 o
   4  11  11          0.13         10.03         8.70 o
   5  11  11        159.00        168.67        25.81 o
   6  11  11         58.30         46.03        10.65 o
   7  11  11        693.98        787.79        36.23 o
  -9  12  11         50.49         54.59        16.33 o
  -8  12  11        589.81        642.75        84.20 o
  -7  12  11          1.11          1.97        13.63 o
  -6  12  11         41.31         52.06        12.17 o
  -5  12  11        165.42        152.20        19.02 o
  -4  12  11       2674.27       2609.59        64.54 o
  -3  12  11        540.49        557.95        32.55 o
  -2  12  11        165.79        185.47        23.08 o
  -1  12  11         57.26         63.73        10.31 o
   0  12  11       1598.63       1532.69        60.98 o
   1  12  11        121.67        111.97        17.54 o
   2  12  11       3410.75       3018.28        86.86 o
   3  12  11          3.17          9.24        18.21 o
   4  12  11         44.10         53.66        16.21 o
   5  12  11         31.30         11.88        13.88 o
   6  12  11         50.93         44.04        10.55 o
   7  12  11         44.59         35.64        16.90 o
  -9  13  11        361.05        384.62        42.39 o
  -8  13  11         42.59         47.00        11.74 o
  -7  13  11         43.76         26.76        14.46 o
  -6  13  11       3599.08       3858.90       125.40 o
  -5  13  11          2.31          6.61         8.91 o
  -4  13  11       1414.45       1472.49        58.39 o
  -3  13  11        341.15        292.54        24.04 o
  -2  13  11        837.91        773.34        41.10 o
  -1  13  11        136.90        194.54        20.70 o
   0  13  11       1968.40       1891.81        81.25 o
   1  13  11        820.96        680.54        40.74 o
   2  13  11        390.04        347.69        34.71 o
   3  13  11        919.01        887.81        55.91 o
   4  13  11         15.03         15.15        12.41 o
   5  13  11        981.36        927.54        46.76 o
   6  13  11         23.87          9.43         8.26 o
   7  13  11        220.15        273.25        22.67 o
  -8  14  11        130.12        104.59        15.62 o
  -7  14  11        202.35        221.97        26.56 o
  -6  14  11          7.51         24.89        13.41 o
  -5  14  11          3.49          1.27         8.92 o
  -4  14  11          7.05         38.29        13.06 o
  -3  14  11        635.69        618.29        34.69 o
  -2  14  11         34.84         17.47         8.37 o
  -1  14  11       1728.43       1417.10        61.55 o
   0  14  11        550.55        570.86        45.65 o
   1  14  11        288.61        313.61        28.65 o
   2  14  11        760.42        746.64        62.19 o
   3  14  11        180.67        174.69        36.57 o
   4  14  11         62.16         54.09        12.36 o
   5  14  11        323.62        269.71        25.28 o
   6  14  11          0.62         10.42         8.91 o
   7  14  11        119.45        101.73        17.58 o
  -8  15  11         51.80         34.34        17.02 o
  -7  15  11          5.90         10.75         8.93 o
  -6  15  11       1173.56       1216.33        60.83 o
  -5  15  11        204.68        159.10        19.15 o
  -4  15  11        175.55        187.80        24.55 o
  -3  15  11         34.99         35.30        10.56 o
  -2  15  11       3427.86       2874.08        77.51 o
  -1  15  11        136.90        120.02        17.25 o
   0  15  11       3399.68       3512.34       124.18 o
   1  15  11          9.18        -11.35        12.12 o
   2  15  11        172.16        158.11        23.84 o
   3  15  11         52.50         28.55        17.76 o
   4  15  11        559.16        633.90        48.32 o
   5  15  11        340.92        316.13        30.43 o
   6  15  11         18.68         23.15        10.48 o
   7  15  11          0.05         -4.67        13.19 o
  -8  16  11         76.73         96.37        22.93 o
  -7  16  11        100.77        100.68        15.26 o
  -6  16  11          1.50         11.84        10.84 o
  -5  16  11        237.27        278.61        27.24 o
  -4  16  11        575.89        601.31        36.90 o
  -3  16  11         26.20         13.58        11.40 o
  -2  16  11        536.00        491.00        30.50 o
  -1  16  11       1607.98       1518.11        64.14 o
   0  16  11         18.95         15.47        10.41 o
   1  16  11         66.33         57.47        14.49 o
   2  16  11        234.28        197.44        30.36 o
   3  16  11        834.65        823.00        63.12 o
   4  16  11         45.55         38.98        15.92 o
   5  16  11        577.49        682.60        71.68 o
   6  16  11         73.30         80.21        17.44 o
  -7  17  11        260.62        291.31        28.98 o
  -6  17  11        192.06        240.95        21.35 o
  -5  17  11        129.89        113.53        14.75 o
  -4  17  11       1063.74       1237.89        49.88 o
  -3  17  11          4.10         16.34         9.50 o
  -2  17  11       1492.21       1413.88        55.51 o
  -1  17  11        194.52        160.72        20.11 o
   0  17  11       1305.38       1296.71        58.00 o
   1  17  11       1330.84       1191.39        63.69 o
   2  17  11        224.38        217.48        26.70 o
   3  17  11        273.31        294.29        37.68 o
   4  17  11        352.48        428.06        53.42 o
   5  17  11        109.92        121.57        40.16 o
   6  17  11          4.51          3.99         8.84 o
  -7  18  11         24.75         -2.99        13.21 o
  -6  18  11          0.22         -2.68        11.76 o
  -5  18  11          1.73         -6.27         9.42 o
  -4  18  11       1427.89       1504.44        61.12 o
  -3  18  11         15.85          4.05         9.39 o
  -2  18  11        324.49        382.39        29.03 o
  -1  18  11         14.27         12.90         9.47 o
   0  18  11        355.26        337.87        35.03 o
   1  18  11         60.70         49.18        17.17 o
   2  18  11        902.78        990.04        53.45 o
   3  18  11         52.39         95.28        40.14 o
   4  18  11         28.50         27.57        11.40 o
   5  18  11        326.40        382.67        34.99 o
   6  18  11         10.38          3.46         7.92 o
  -6  19  11         48.07         40.45        12.71 o
  -5  19  11        191.21        195.83        19.52 o
  -4  19  11       1085.18       1100.32        49.48 o
  -3  19  11          6.55         -7.88         9.29 o
  -2  19  11         93.81         55.25        14.57 o
  -1  19  11          6.37          1.75        10.33 o
   0  19  11         24.01         38.83        12.55 o
   1  19  11        874.15       1024.88        55.56 o
   2  19  11          0.36         12.06        10.85 o
   3  19  11        150.32        158.66        21.10 o
   4  19  11          5.55          8.54         9.14 o
   5  19  11        231.19        282.32        28.45 o
  -6  20  11         61.83         56.68        15.61 o
  -5  20  11          1.22         -1.72         7.52 o
  -4  20  11        169.28        176.92        19.71 o
  -3  20  11        111.64        105.85        17.16 o
  -2  20  11         65.11         98.89        14.73 o
  -1  20  11        109.71         75.62        14.03 o
   0  20  11        243.68        239.40        23.90 o
   1  20  11         28.58         21.97         8.88 o
   2  20  11        181.71        239.29        21.72 o
   3  20  11         37.39         25.01        10.32 o
   4  20  11         64.05         57.18        14.39 o
   5  20  11        178.93        195.67        21.05 o
  -5  21  11          8.79         14.34         7.25 o
  -4  21  11         49.29         77.81        12.19 o
  -3  21  11         27.60         16.69         8.70 o
  -2  21  11        292.82        320.28        26.52 o
  -1  21  11         14.81         20.48        10.10 o
   0  21  11         41.15         41.98        10.94 o
   1  21  11         76.91        118.13        13.69 o
   2  21  11        131.77        120.29        14.24 o
   3  21  11         68.73         72.53        15.48 o
   4  21  11        233.63        270.49        24.90 o
  -5  22  11          2.23          4.17         9.38 o
  -4  22  11          6.77         12.14         6.86 o
  -3  22  11          2.24         -1.06         8.10 o
  -2  22  11         12.67         18.92        10.21 o
  -1  22  11        158.93        147.54        17.43 o
   0  22  11        406.74        435.65        27.89 o
   1  22  11         48.00         70.79        13.65 o
   2  22  11         11.56         14.61         6.89 o
   3  22  11         46.03         61.53        21.13 o
  -4  23  11         75.02        108.51        19.68 o
  -3  23  11          1.65         -3.19         6.92 o
  -2  23  11        412.22        489.45        31.43 o
  -1  23  11        158.91        173.76        19.22 o
   0  23  11        678.37        804.71        38.64 o
   1  23  11          0.08          1.10         6.93 o
   2  23  11         99.45         91.34        20.74 o
  -3  24  11         16.79         31.65        13.72 o
  -2  24  11        231.53        243.85        19.41 o
  -1  24  11          2.92         17.70        10.02 o
   0  24  11        160.44        187.58        21.42 o
   1  24  11        119.55        207.75        30.01 o
 -10   0  12          0.75         -7.38        13.37 o
  -8   0  12          7.10         26.74        14.14 o
  -6   0  12       2687.85       2476.12       111.52 o
  -4   0  12        877.84        898.66        94.96 o
  -2   0  12      24766.39      23635.20      1406.35 o
   0   0  12        141.93        170.04        30.17 o
   2   0  12       3715.71       3709.24       179.31 o
   4   0  12        342.00        232.20        36.57 o
   6   0  12         18.33         -2.38        13.50 o
   8   0  12          4.77        -16.95        16.95 o
 -10   1  12          2.85         -7.30         7.30 o
  -9   1  12          3.56         11.41         9.17 o
  -8   1  12        578.64        588.80        37.30 o
  -7   1  12       1133.05       1195.10        55.75 o
  -6   1  12        366.34        357.75        31.55 o
  -5   1  12         88.42         67.66        11.67 o
  -4   1  12         91.46         96.48        23.47 o
  -3   1  12        401.22        381.72        34.92 o
  -2   1  12        128.33        281.16        31.67 o
  -1   1  12       1221.95       1269.10        61.31 o
   0   1  12       8821.36       8319.38       151.85 o
   1   1  12         70.29         61.86        12.74 o
   2   1  12        378.97        356.27        33.41 o
   3   1  12       4224.42       3930.66       134.94 o
   4   1  12         37.60         27.69         8.92 o
   5   1  12        128.67        116.84        20.71 o
   6   1  12         21.96         14.42        11.23 o
   7   1  12        507.31        541.80        36.36 o
   8   1  12        275.00        303.01        24.09 o
 -10   2  12          6.54         -1.99         7.86 o
  -9   2  12        105.86        116.14        23.18 o
  -8   2  12       2461.88       2580.03        93.03 o
  -7   2  12          0.43          8.16        12.11 o
  -6   2  12        612.45        572.18        36.10 o
  -5   2  12          1.71          1.03         9.14 o
  -4   2  12        137.89        180.54        25.11 o
  -3   2  12          1.20         -1.71        11.53 o
  -2   2  12       7269.43       6989.10       248.83 o
  -1   2  12        116.58        123.20        20.69 o
   0   2  12       3290.62       3329.38        99.59 o
   1   2  12       2347.62       2366.20        84.80 o
   2   2  12        814.42        815.37        49.82 o
   3   2  12          3.07         16.33        11.06 o
   4   2  12        199.80        155.40        18.34 o
   5   2  12       2321.50       2287.43        78.22 o
   6   2  12          0.76          1.66        10.16 o
   7   2  12        751.25        750.90        42.37 o
   8   2  12          0.82         -5.32         9.67 o
 -10   3  12        256.91        249.59        25.30 o
  -9   3  12          8.50         29.13        15.68 o
  -8   3  12        867.81        785.46        64.55 o
  -7   3  12         11.38         25.74        15.48 o
  -6   3  12        780.16        811.51        42.82 o
  -5   3  12          0.01         11.08         7.96 o
  -4   3  12       3536.21       3288.14       104.98 o
  -3   3  12        201.48        234.27        28.07 o
  -2   3  12         16.18         40.19        13.56 o
  -1   3  12       1041.93       1073.28        62.32 o
   0   3  12       8833.44       8693.03       304.14 o
   1   3  12        517.32        543.41        52.31 o
   2   3  12       2651.35       2539.34       112.95 o
   3   3  12        246.56        202.34        23.33 o
   4   3  12         61.07         39.99        12.93 o
   5   3  12         54.05         85.63        15.02 o
   6   3  12        150.27         97.16        16.48 o
   7   3  12          3.28         18.72        10.35 o
   8   3  12          6.17         -1.65         8.33 o
 -10   4  12          6.38          6.41         8.36 o
  -9   4  12        208.52        230.96        53.48 o
  -8   4  12         71.41         73.10        23.47 o
  -7   4  12         10.49         24.39        12.84 o
  -6   4  12        568.46        577.19        32.96 o
  -5   4  12       1005.02       1019.01        60.54 o
  -4   4  12         41.97        106.07        20.69 o
  -3   4  12        615.76        571.20        43.79 o
  -2   4  12       1470.15       1646.81        72.93 o
  -1   4  12        480.22        433.59        37.09 o
   0   4  12        183.26        203.21        26.43 o
   1   4  12       2320.54       2078.36       102.19 o
   2   4  12        263.63        320.05        42.21 o
   3   4  12        624.72        528.11        34.26 o
   4   4  12        155.11        148.30        20.14 o
   5   4  12       1999.79       1971.37        71.52 o
   6   4  12          0.05          9.47        17.78 o
   7   4  12        530.16        496.64        34.06 o
   8   4  12         53.83         60.10        11.11 o
 -10   5  12         41.90         19.82         9.80 o
  -9   5  12          0.59         10.77        15.24 o
  -8   5  12        463.44        436.32        47.95 o
  -7   5  12          6.19         21.49        10.73 o
  -6   5  12        156.06        152.69        19.07 o
  -5   5  12        178.14        195.72        20.41 o
  -4   5  12       9701.26       9352.02       162.96 o
  -3   5  12         30.39         29.59        11.10 o
  -2   5  12       2595.03       2826.72        95.94 o
  -1   5  12        118.08        123.27        20.74 o
   0   5  12       3350.18       3064.24       128.93 o
   1   5  12        331.97        311.66        48.88 o
   2   5  12       1614.82       1700.59        95.43 o
   3   5  12        754.36        744.21        42.81 o
   4   5  12          6.31          3.40        13.19 o
   5   5  12          9.48         15.74        11.36 o
   6   5  12         27.70         24.03        11.67 o
   7   5  12        395.00        406.32        32.02 o
   8   5  12         12.25         28.28         8.68 o
  -9   6  12        286.90        313.85        35.92 o
  -8   6  12        711.15        835.31        65.37 o
  -7   6  12        107.48         99.08        19.93 o
  -6   6  12         13.16         16.91         8.93 o
  -5   6  12        848.73        757.71        40.75 o
  -4   6  12          5.38         38.47        11.45 o
  -3   6  12         88.23        105.98        20.01 o
  -2   6  12      17594.77      16944.72       284.75 o
  -1   6  12        467.28        346.46        38.46 o
   0   6  12        493.93        516.54        52.86 o
   1   6  12       1948.29       1843.02        98.94 o
   2   6  12       4921.46       4491.21       155.75 o
   3   6  12          0.39         32.38        11.17 o
   4   6  12         97.41         58.93        18.12 o
   5   6  12       1367.86       1395.29        64.96 o
   6   6  12        688.57        634.86        39.36 o
   7   6  12        365.34        371.98        33.90 o
   8   6  12          0.79         -6.55         8.20 o
  -9   7  12        136.75        126.43        23.50 o
  -8   7  12          9.27         36.39        16.33 o
  -7   7  12        275.95        259.00        29.84 o
  -6   7  12         94.76         60.05        15.35 o
  -5   7  12        233.58        210.09        21.77 o
  -4   7  12        139.37        173.20        18.97 o
  -3   7  12        530.59        488.76        58.59 o
  -2   7  12         46.31        102.72        28.23 o
  -1   7  12        663.00        695.08        48.28 o
   0   7  12        701.04        655.14        70.34 o
   1   7  12          0.93         13.57        11.81 o
   2   7  12        112.55        111.12        15.29 o
   3   7  12       3526.56       2703.18        96.05 o
   4   7  12          7.24          0.49        10.50 o
   5   7  12         24.61         25.12        10.49 o
   6   7  12          8.86          6.56        11.38 o
   7   7  12        631.70        696.20        43.17 o
   8   7  12          1.19         -5.45        10.50 o
  -9   8  12          0.46          9.42        11.92 o
  -8   8  12         25.84         19.32        14.47 o
  -7   8  12        262.58        240.25        29.01 o
  -6   8  12       1770.61       1776.06        62.74 o
  -5   8  12       1466.18       1449.38        56.58 o
  -4   8  12       2455.32       2335.78        70.13 o
  -3   8  12          0.70         10.18        10.92 o
  -2   8  12       7201.12       6521.06       177.11 o
  -1   8  12        229.54        212.01        27.45 o
   0   8  12         88.40         77.43        22.16 o
   1   8  12         65.22         48.28        18.31 o
   2   8  12       1740.88       1622.65        62.55 o
   3   8  12        119.62         98.38        20.81 o
   4   8  12        848.92        657.49        48.34 o
   5   8  12        558.11        551.07        37.63 o
   6   8  12          3.88         11.98         8.73 o
   7   8  12          4.95          6.87         8.01 o
   8   8  12          0.34         -4.90         8.84 o
  -9   9  12         81.45        113.27        20.09 o
  -8   9  12         95.20        161.08        28.39 o
  -7   9  12       1785.07       1849.07        99.22 o
  -6   9  12          2.20          4.17        10.81 o
  -5   9  12         43.85         35.87         9.25 o
  -4   9  12       3227.17       3111.85        81.48 o
  -3   9  12          1.54         13.69         9.20 o
  -2   9  12          0.89         23.21         9.82 o
  -1   9  12        149.52        145.74        22.98 o
   0   9  12        954.82        752.11       100.54 o
   1   9  12        671.19        612.44        32.54 o
   2   9  12          2.41         -1.90        10.87 o
   3   9  12       2688.33       2311.19        89.32 o
   4   9  12        528.69        424.57        39.23 o
   5   9  12        307.88        299.60        33.32 o
   6   9  12          0.96         -5.24         9.00 o
   7   9  12        276.62        310.71        22.77 o
   8   9  12         26.34         53.34        18.46 o
  -9  10  12        146.74        168.40        18.15 o
  -8  10  12          0.67         15.11        12.20 o
  -7  10  12         19.24         19.43        15.14 o
  -6  10  12       2015.35       1888.74        82.67 o
  -5  10  12          3.83        -10.24        10.24 o
  -4  10  12       1051.78       1102.63        45.23 o
  -3  10  12        140.70        162.87        17.28 o
  -2  10  12       1043.94        837.83        46.42 o
  -1  10  12         43.10         47.71        12.60 o
   0  10  12        131.14        153.52        31.84 o
   1  10  12       4184.34       4020.52       253.31 o
   2  10  12         99.01        113.39        18.91 o
   3  10  12        131.28        150.44        21.03 o
   4  10  12       1076.35        890.18        55.90 o
   5  10  12       2342.55       2360.30        77.78 o
   6  10  12          0.05         -7.02        13.28 o
   7  10  12        388.88        358.00        23.10 o
  -9  11  12         84.42         99.53        16.94 o
  -8  11  12        132.59         88.44        19.52 o
  -7  11  12        234.09        228.69        34.63 o
  -6  11  12        329.48        370.13        37.09 o
  -5  11  12        277.48        234.40        23.27 o
  -4  11  12       4964.14       4679.45        92.70 o
  -3  11  12        352.48        355.09        25.85 o
  -2  11  12       1251.50       1273.15        57.54 o
  -1  11  12        497.14        446.75        34.22 o
   0  11  12       2294.06       2012.14        70.12 o
   1  11  12       1200.52       1075.98       100.47 o
   2  11  12         11.17         19.77        12.79 o
   3  11  12         83.09        104.08        18.33 o
   4  11  12          6.69         15.53        10.99 o
   5  11  12         26.36         23.04        13.40 o
   6  11  12          0.70          2.79        10.49 o
   7  11  12         55.68         51.54        14.49 o
  -9  12  12        564.56        603.71        50.28 o
  -8  12  12         11.77         22.55        12.41 o
  -7  12  12        110.77        116.85        24.30 o
  -6  12  12         85.74        108.14        18.23 o
  -5  12  12       2037.89       2029.35        60.86 o
  -4  12  12        232.31        279.65        23.54 o
  -3  12  12        161.19        189.54        20.60 o
  -2  12  12       1540.09       1587.57        64.86 o
  -1  12  12        567.91        423.96        33.80 o
   0  12  12        403.52        383.55        31.45 o
   1  12  12       1459.18       1334.10        66.31 o
   2  12  12        139.08        116.49        25.93 o
   3  12  12          7.30         16.31        12.69 o
   4  12  12         11.87         -1.54        13.83 o
   5  12  12        681.54        676.95        50.07 o
   6  12  12          1.85          3.91         9.20 o
   7  12  12        145.38        165.80        32.80 o
  -8  13  12        139.20        150.79        17.95 o
  -7  13  12        121.10        168.17        27.84 o
  -6  13  12        260.81        241.99        24.63 o
  -5  13  12         44.60         57.87        12.62 o
  -4  13  12       1634.09       1555.75        59.44 o
  -3  13  12       1381.52       1340.97        57.41 o
  -2  13  12        118.57        119.73        15.94 o
  -1  13  12        460.52        407.26        29.06 o
   0  13  12        972.71        912.98        48.19 o
   1  13  12          0.06         -1.79        13.27 o
   2  13  12         26.02         20.63        15.06 o
   3  13  12       1431.61       1224.13        79.32 o
   4  13  12          0.35          1.49        11.65 o
   5  13  12        103.53         86.89        18.55 o
   6  13  12         47.22         38.41        10.48 o
   7  13  12         45.96         21.98        10.83 o
  -8  14  12          4.34          2.66         8.42 o
  -7  14  12         23.16         11.27         9.99 o
  -6  14  12        542.63        617.23        36.89 o
  -5  14  12        187.10        196.09        20.70 o
  -4  14  12        536.91        526.85        34.85 o
  -3  14  12        163.63        157.78        19.46 o
  -2  14  12       4242.48       4074.70        86.29 o
  -1  14  12         42.88         25.84        12.03 o
   0  14  12          1.52         -2.16        11.83 o
   1  14  12        508.06        492.33        41.17 o
   2  14  12        806.91        709.41        60.63 o
   3  14  12        263.44        269.27        36.96 o
   4  14  12        395.70        364.45        41.70 o
   5  14  12          6.20         14.19        12.92 o
   6  14  12        130.54        110.42        20.26 o
  -8  15  12         14.19         -8.75        10.09 o
  -7  15  12        495.58        473.01        29.66 o
  -6  15  12         54.67         40.55        10.45 o
  -5  15  12         89.05        104.97        17.05 o
  -4  15  12         98.58        116.30        17.65 o
  -3  15  12        323.38        326.77        25.04 o
  -2  15  12         76.27         89.68        13.66 o
  -1  15  12         18.71         24.99        11.85 o
   0  15  12        390.19        363.41        44.67 o
   1  15  12         20.89         14.68        17.43 o
   2  15  12         67.76         62.92        21.92 o
   3  15  12        421.70        425.06        45.68 o
   4  15  12         20.00         25.16        21.51 o
   5  15  12        132.53        147.13        24.48 o
   6  15  12         21.79         -0.09        10.89 o
  -7  16  12         65.07         85.80        19.28 o
  -6  16  12        102.98        103.75        14.59 o
  -5  16  12        501.68        537.25        35.28 o
  -4  16  12        726.41        639.11        41.37 o
  -3  16  12        104.57        119.90        17.70 o
  -2  16  12       2705.99       2605.76        67.62 o
  -1  16  12          7.21          3.44         9.55 o
   0  16  12          2.83         -2.21        12.61 o
   1  16  12        150.18        155.34        24.06 o
   2  16  12        290.36        298.49        40.05 o
   3  16  12        332.38        348.78        40.51 o
   4  16  12       1193.07       1209.10        68.88 o
   5  16  12        871.25        912.36        45.13 o
   6  16  12         40.26         66.50        14.28 o
  -7  17  12        315.24        300.29        30.83 o
  -6  17  12        206.03        196.16        22.66 o
  -5  17  12         63.72         54.66        11.18 o
  -4  17  12        669.16        696.59        36.40 o
  -3  17  12          6.68         26.54        10.60 o
  -2  17  12          2.58          5.76         9.74 o
  -1  17  12        184.33        181.16        20.26 o
   0  17  12       1170.44       1110.05        61.52 o
   1  17  12        115.20        107.91        20.05 o
   2  17  12          0.81         -0.70         7.34 o
   3  17  12        224.57        208.03        30.83 o
   4  17  12         42.22         66.05        17.99 o
   5  17  12        143.74        138.12        21.55 o
   6  17  12         15.64         12.87         9.79 o
  -6  18  12          1.39          3.80         8.89 o
  -5  18  12        578.84        702.20        31.12 o
  -4  18  12         54.34         85.01        14.60 o
  -3  18  12         27.81         31.51        10.95 o
  -2  18  12        157.08        139.98        16.86 o
  -1  18  12          9.45         21.82         9.72 o
   0  18  12          0.06          4.03         9.98 o
   1  18  12        386.58        362.26        40.00 o
   2  18  12         20.57         28.54        11.59 o
   3  18  12         84.76        100.37        20.79 o
   4  18  12        452.55        478.18        32.50 o
   5  18  12         85.33         91.08        19.89 o
  -6  19  12          9.00          6.00         8.05 o
  -5  19  12         87.10         95.58        13.22 o
  -4  19  12       1250.00       1376.07        51.75 o
  -3  19  12        305.29        339.32        28.02 o
  -2  19  12          0.50          5.20         7.95 o
  -1  19  12         69.34         61.99        13.65 o
   0  19  12        398.99        455.10        32.55 o
   1  19  12         65.61         46.90        10.33 o
   2  19  12         37.13         16.80         8.15 o
   3  19  12         16.88         15.87        14.30 o
   4  19  12          5.37          2.35        22.55 o
   5  19  12         85.25         78.99        13.57 o
  -5  20  12        221.20        183.08        15.67 o
  -4  20  12         30.69         20.92         8.39 o
  -3  20  12          2.99         16.67         9.20 o
  -2  20  12        662.13        708.55        34.64 o
  -1  20  12        231.25        209.28        21.86 o
   0  20  12          1.49          1.91        11.02 o
   1  20  12        574.17        656.37        34.83 o
   2  20  12          8.26          2.06         6.91 o
   3  20  12         20.97         31.64         8.54 o
   4  20  12        117.05        149.01        27.10 o
  -5  21  12        107.79        131.28        25.72 o
  -4  21  12        308.85        326.01        21.80 o
  -3  21  12          2.17          7.05         7.96 o
  -2  21  12         34.81         30.65        10.88 o
  -1  21  12        157.74        142.92        16.96 o
   0  21  12          1.60         12.61         7.39 o
   1  21  12        127.50        135.38        15.43 o
   2  21  12        107.41        134.34        14.36 o
   3  21  12         85.86         97.63        23.65 o
  -4  22  12        334.93        336.30        45.06 o
  -3  22  12        104.56        140.84        16.94 o
  -2  22  12        499.30        540.66        33.30 o
  -1  22  12         43.99         48.74        12.13 o
   0  22  12          1.41          1.64         6.46 o
   1  22  12         43.89         33.44         8.18 o
   2  22  12        125.73        158.05        15.63 o
  -3  23  12         10.29         19.83         8.58 o
  -2  23  12         45.89         47.09        12.40 o
  -1  23  12         44.52         84.50        12.51 o
   0  23  12        166.88        150.64        15.42 o
   1  23  12          9.87         17.28        10.73 o
  -9   0  13        377.93        466.69        37.40 o
  -7   0  13         29.02         45.44        18.91 o
  -5   0  13       4139.13       3725.29       139.19 o
  -3   0  13          8.63          3.88        15.35 o
  -1   0  13        111.43         90.93        28.82 o
   1   0  13        384.75        314.19        68.07 o
   3   0  13       4123.07       3929.38       113.26 o
   5   0  13       1058.64       1008.67        74.43 o
   7   0  13        908.65        988.29        64.88 o
  -9   1  13        279.36        260.70        29.81 o
  -8   1  13        163.52        137.93        21.88 o
  -7   1  13        939.14        940.57        58.37 o
  -6   1  13         20.01          6.74        12.26 o
  -5   1  13         28.94         39.26        11.57 o
  -4   1  13       7720.01       7493.43       111.30 o
  -3   1  13        862.79        808.93        65.19 o
  -2   1  13       3525.02       3314.40       103.48 o
  -1   1  13        318.99        295.54        30.79 o
   0   1  13       5582.10       5531.82       162.86 o
   1   1  13         27.39         25.36        12.82 o
   2   1  13       4143.98       3910.47        85.56 o
   3   1  13       1494.15       1416.32        48.44 o
   4   1  13        331.59        332.47        27.10 o
   5   1  13        288.13        297.27        29.26 o
   6   1  13          1.32         12.97        10.21 o
   7   1  13         26.83         45.50        12.41 o
   8   1  13        115.29        137.17        14.76 o
  -9   2  13        165.97        185.59        26.32 o
  -8   2  13        114.35        114.22        20.22 o
  -7   2  13        301.68        274.56        32.57 o
  -6   2  13       1773.52       1638.32        66.63 o
  -5   2  13         12.08         13.75        11.87 o
  -4   2  13        442.12        400.12        28.57 o
  -3   2  13       1021.42       1003.50        58.10 o
  -2   2  13       3622.32       3646.35       109.95 o
  -1   2  13          1.00        -10.45        10.89 o
   0   2  13       4760.31       5272.37       130.02 o
   1   2  13       2005.67       2106.47       102.72 o
   2   2  13        226.09        194.46        18.51 o
   3   2  13       3172.38       2773.49        84.25 o
   4   2  13        821.99        824.01        41.47 o
   5   2  13       1124.13       1138.10        55.36 o
   6   2  13         45.28         29.39        11.94 o
   7   2  13        724.01        849.49        41.75 o
   8   2  13         74.39         77.39        11.92 o
  -9   3  13         29.35         51.96        16.62 o
  -8   3  13          1.77         27.06        12.61 o
  -7   3  13       1354.00       1444.37        72.14 o
  -6   3  13        106.64        166.58        19.14 o
  -5   3  13        714.07        635.94        36.63 o
  -4   3  13       1145.89       1131.78        53.93 o
  -3   3  13        276.03        280.17        31.57 o
  -2   3  13       3138.71       3030.91       112.57 o
  -1   3  13         69.43         60.32        15.08 o
   0   3  13        432.07        440.78        39.04 o
   1   3  13       3847.66       3446.26       430.21 o
   2   3  13         67.98         61.35        10.84 o
   3   3  13       2567.37       2338.97        77.42 o
   4   3  13          8.75         -1.08        11.27 o
   5   3  13       2235.62       2235.73        67.09 o
   6   3  13        189.58        165.11        20.89 o
   7   3  13        219.95        203.21        20.95 o
   8   3  13          5.72         11.31         8.58 o
  -9   4  13        196.38        212.80        27.82 o
  -8   4  13         10.08         14.22        12.71 o
  -7   4  13        947.70       1022.27        61.28 o
  -6   4  13       6694.94       6749.66       122.12 o
  -5   4  13          0.32         13.98        11.30 o
  -4   4  13       1302.27       1274.40        68.62 o
  -3   4  13         58.99         94.20        14.60 o
  -2   4  13       7105.35       7537.40       390.91 o
  -1   4  13          1.36         43.95        15.04 o
   0   4  13       8204.99       8460.16       267.85 o
   1   4  13        197.55        250.12        37.90 o
   2   4  13        417.56        320.76        23.39 o
   3   4  13        105.79         95.99        17.71 o
   4   4  13        734.22        583.71        39.40 o
   5   4  13         93.56        105.59        18.19 o
   6   4  13         15.86         19.40        12.61 o
   7   4  13         17.73         30.31         8.98 o
   8   4  13        182.06        175.54        18.12 o
  -9   5  13          4.72          6.24         9.94 o
  -8   5  13        232.57        220.42        41.75 o
  -7   5  13        789.89        802.29        54.29 o
  -6   5  13        452.31        404.11        30.37 o
  -5   5  13       1516.15       1259.49        59.04 o
  -4   5  13       1542.65       1568.74        63.49 o
  -3   5  13         21.19         17.71        13.28 o
  -2   5  13       1544.10       1729.99        94.69 o
  -1   5  13       2386.93       2265.32        88.50 o
   0   5  13       3389.84       3192.34       150.13 o
   1   5  13         21.30         26.73         9.47 o
   2   5  13        478.95        403.98        36.91 o
   3   5  13        872.19        824.42        46.35 o
   4   5  13         69.15         90.25        24.18 o
   5   5  13       2745.05       2697.22       133.10 o
   6   5  13        214.38        186.59        25.99 o
   7   5  13        106.77        125.90        19.82 o
   8   5  13         77.55         93.05        11.01 o
  -9   6  13        324.38        361.94        35.33 o
  -8   6  13         24.22         34.71        40.12 o
  -7   6  13         42.80         47.25        13.93 o
  -6   6  13        236.49        228.91        23.41 o
  -5   6  13         72.06         62.55        14.09 o
  -4   6  13        208.05        162.53        23.58 o
  -3   6  13        458.56        384.49        45.06 o
  -2   6  13       2223.82       2139.18        65.99 o
  -1   6  13        366.24        426.17        39.11 o
   0   6  13       1175.39       1060.15        76.34 o
   1   6  13       2072.77       1723.41        58.30 o
   2   6  13        277.49        253.36        31.20 o
   3   6  13       1543.88       1561.36        74.68 o
   4   6  13        815.58        826.39        46.48 o
   5   6  13        435.65        436.40        33.96 o
   6   6  13        233.48        231.43        23.34 o
   7   6  13        328.39        379.37        31.11 o
   8   6  13          4.74         -9.28         9.28 o
  -9   7  13          0.40         -9.38         9.38 o
  -8   7  13        479.85        488.74        47.10 o
  -7   7  13         27.09         23.36        11.17 o
  -6   7  13          7.83         14.35         9.21 o
  -5   7  13        171.78        157.28        21.95 o
  -4   7  13       3202.22       3065.70       104.21 o
  -3   7  13        489.71        595.26        57.81 o
  -2   7  13        936.39        791.41        50.86 o
  -1   7  13         14.30         25.77         9.27 o
   0   7  13       4076.76       3890.63       108.08 o
   1   7  13        442.86        406.62        28.89 o
   2   7  13       4962.31       4400.19       194.61 o
   3   7  13         12.60         38.42        15.32 o
   4   7  13         25.77         20.95        12.06 o
   5   7  13          0.35         -1.79        11.14 o
   6   7  13         67.54         64.24        13.85 o
   7   7  13        162.07        196.75        18.95 o
   8   7  13         41.24         49.74        16.75 o
  -9   8  13        332.93        455.34        36.08 o
  -8   8  13          9.45         15.66        14.96 o
  -7   8  13         51.85         50.89        13.58 o
  -6   8  13       1305.17       1323.01        53.19 o
  -5   8  13        626.64        638.67        42.31 o
  -4   8  13        266.02        292.41        25.68 o
  -3   8  13          6.07          5.89        10.86 o
  -2   8  13         56.53         72.90        21.51 o
  -1   8  13       1181.02       1146.62        53.19 o
   0   8  13        351.00        305.94        27.53 o
   1   8  13        693.29        596.96        39.58 o
   2   8  13        174.12        205.15        27.75 o
   3   8  13       2075.51       1918.46        83.09 o
   4   8  13        178.22        191.80        34.80 o
   5   8  13        434.59        432.10        32.18 o
   6   8  13        109.93        104.77        16.00 o
   7   8  13        300.17        312.65        22.20 o
  -9   9  13          5.52          1.46         6.14 o
  -8   9  13        162.97        135.50        36.01 o
  -7   9  13        265.18        283.27        32.68 o
  -6   9  13         73.65         58.90        12.40 o
  -5   9  13       2331.53       2284.36        85.11 o
  -4   9  13       3548.61       3368.66        95.26 o
  -3   9  13       1528.41       1431.58        71.57 o
  -2   9  13        776.25        774.31        52.12 o
  -1   9  13       3310.66       3128.61       128.74 o
   0   9  13       1211.64       1117.49        52.02 o
   1   9  13       1476.57       1422.38       101.65 o
   2   9  13       3332.00       2946.29        88.51 o
   3   9  13        668.96        598.74        46.51 o
   4   9  13          0.55         16.70        13.37 o
   5   9  13       1252.56       1040.68        57.94 o
   6   9  13         10.40         13.52         9.69 o
   7   9  13          4.91          0.54         7.89 o
  -9  10  13         42.45         37.56        10.57 o
  -8  10  13        159.91        202.27        28.58 o
  -7  10  13         19.65         27.63        10.75 o
  -6  10  13       2002.56       2097.85        84.49 o
  -5  10  13        493.52        488.02        32.48 o
  -4  10  13        112.96        108.75        17.15 o
  -3  10  13        529.89        468.95        32.32 o
  -2  10  13       4906.23       4549.87       148.65 o
  -1  10  13          8.10         39.46        11.76 o
   0  10  13       4655.21       4656.72       106.43 o
   1  10  13          6.84          7.02        16.46 o
   2  10  13          2.93         13.33        13.37 o
   3  10  13        228.57        213.99        25.08 o
   4  10  13        735.79        717.58        43.24 o
   5  10  13          8.49         18.72        11.30 o
   6  10  13         19.47         15.71        10.81 o
   7  10  13        249.02        265.04        22.83 o
  -8  11  13          0.60         -7.05        11.58 o
  -7  11  13        193.17        203.45        30.93 o
  -6  11  13         63.08         59.13        16.78 o
  -5  11  13         82.82         98.04        17.08 o
  -4  11  13          0.24         17.91         8.82 o
  -3  11  13        483.72        408.01        30.22 o
  -2  11  13        969.28        921.36        49.52 o
  -1  11  13         13.13         28.12        14.82 o
   0  11  13         47.56         44.60        16.39 o
   1  11  13        904.64        841.32        67.26 o
   2  11  13        603.49        598.85        57.59 o
   3  11  13       2476.91       2185.05        87.66 o
   4  11  13        104.07         88.90        15.92 o
   5  11  13       1128.78       1155.59        59.30 o
   6  11  13          3.48         12.11        10.97 o
  -8  12  13          0.39         13.89        10.37 o
  -7  12  13         58.55         71.68        15.68 o
  -6  12  13       1417.17       1495.00        68.00 o
  -5  12  13        207.05        220.69        19.60 o
  -4  12  13        950.50        898.96        44.58 o
  -3  12  13         45.61         21.56        11.61 o
  -2  12  13       4823.29       4583.29       127.50 o
  -1  12  13        240.14        223.70        28.78 o
   0  12  13       3249.92       3338.49       149.11 o
   1  12  13        348.71        319.68        42.13 o
   2  12  13        247.74        219.62        35.95 o
   3  12  13          0.61         14.61        18.80 o
   4  12  13        137.75        143.63        22.60 o
   5  12  13         10.14         14.03        12.60 o
   6  12  13         44.59         60.63        14.10 o
  -8  13  13        151.18        217.08        19.38 o
  -7  13  13       1048.31       1055.67        60.96 o
  -6  13  13         23.54         16.36        11.19 o
  -5  13  13          0.33          5.89         8.80 o
  -4  13  13       1393.96       1510.63        57.35 o
  -3  13  13         93.49         60.58        11.89 o
  -2  13  13         35.23         44.11         9.77 o
  -1  13  13         50.20         42.17        15.82 o
   0  13  13       1405.03       1471.74        70.65 o
   1  13  13        258.59        241.02        28.73 o
   2  13  13       1378.26       1343.57        83.14 o
   3  13  13       2565.89       2529.38       112.27 o
   4  13  13        200.14        208.89        31.89 o
   5  13  13        742.82        739.14        53.21 o
   6  13  13         43.86         51.95        12.38 o
  -7  14  13        200.84        199.10        20.83 o
  -6  14  13        117.05        111.90        15.60 o
  -5  14  13        899.24        944.89        41.72 o
  -4  14  13        395.19        393.08        28.94 o
  -3  14  13        435.22        396.25        27.17 o
  -2  14  13         12.63         14.52        17.87 o
  -1  14  13         98.71        105.71        25.20 o
   0  14  13        222.88        191.06        33.58 o
   1  14  13        735.00        721.89        48.85 o
   2  14  13         85.36         67.79        42.20 o
   3  14  13        373.57        384.38        43.58 o
   4  14  13         18.12         18.85        13.66 o
   5  14  13          2.11        -12.72        12.72 o
   6  14  13          0.48         14.47        10.23 o
  -7  15  13         20.38          6.65        15.71 o
  -6  15  13         21.77         32.15         8.78 o
  -5  15  13         73.20         60.57        14.09 o
  -4  15  13        460.60        432.45        34.43 o
  -3  15  13         13.40         18.50         8.91 o
  -2  15  13        244.68        269.40        21.54 o
  -1  15  13          2.15         19.59        11.49 o
   0  15  13        583.45        581.83        55.36 o
   1  15  13         74.76         63.18        16.37 o
   2  15  13       1046.06       1264.55       146.15 o
   3  15  13        111.13        111.82        26.44 o
   4  15  13          8.02         29.11        15.85 o
   5  15  13         81.11         91.82        18.69 o
   6  15  13        224.56        285.40        34.82 o
  -7  16  13          0.18         28.16        14.14 o
  -6  16  13        135.66        147.83        15.82 o
  -5  16  13         30.60         36.44         8.67 o
  -4  16  13          6.59         12.10        11.87 o
  -3  16  13        140.54        122.43        17.18 o
  -2  16  13         39.18         31.85        11.90 o
  -1  16  13        630.29        608.06        35.56 o
   0  16  13         31.70         41.98        13.96 o
   1  16  13        410.04        468.21        37.76 o
   2  16  13         50.13         43.66        18.86 o
   3  16  13        248.98        274.67        35.85 o
   4  16  13        169.31        211.91        28.62 o
   5  16  13          1.72         18.20         8.03 o
  -6  17  13        211.52        264.15        21.89 o
  -5  17  13          3.60          7.88         6.65 o
  -4  17  13        343.88        447.54        28.22 o
  -3  17  13          2.36          8.69         9.33 o
  -2  17  13        636.32        662.33        36.47 o
  -1  17  13        463.24        497.84        31.38 o
   0  17  13         65.59         70.22        16.94 o
   1  17  13         18.57          8.81         9.86 o
   2  17  13         37.54         24.50        16.45 o
   3  17  13        971.89        959.57        59.20 o
   4  17  13         61.76         42.51        11.63 o
   5  17  13         98.70        105.75        17.42 o
  -6  18  13        536.81        580.68        36.92 o
  -5  18  13        170.47        181.31        15.12 o
  -4  18  13        648.55        693.67        35.59 o
  -3  18  13         24.80         20.56         9.50 o
  -2  18  13       1376.29       1465.17        51.21 o
  -1  18  13        203.52        211.74        22.96 o
   0  18  13        383.85        393.05        30.12 o
   1  18  13          3.81          4.19         8.94 o
   2  18  13         58.33         66.54        18.60 o
   3  18  13         46.01         58.63        16.42 o
   4  18  13          0.91          3.20         9.90 o
  -5  19  13          1.05          7.83         8.03 o
  -4  19  13         80.13         83.85        13.78 o
  -3  19  13        726.56        687.62        31.82 o
  -2  19  13         10.74         14.09        10.00 o
  -1  19  13         71.63         79.23        15.16 o
   0  19  13          1.27         18.19        10.34 o
   1  19  13         34.16         44.46        10.82 o
   2  19  13          0.03          0.05        11.21 o
   3  19  13        243.32        288.90        20.59 o
   4  19  13         89.31         53.89        11.67 o
  -5  20  13         11.42          5.53         9.53 o
  -4  20  13        317.01        380.55        23.31 o
  -3  20  13          1.09          4.35         7.32 o
  -2  20  13         63.83         75.04        13.06 o
  -1  20  13         40.74         31.26        10.00 o
   0  20  13        522.53        579.86        31.95 o
   1  20  13        343.97        309.48        22.35 o
   2  20  13         16.18         26.26         8.54 o
   3  20  13         55.39         45.90        10.52 o
  -4  21  13        188.52        175.91        16.19 o
  -3  21  13          4.97          2.92         9.02 o
  -2  21  13        112.49        105.00        15.34 o
  -1  21  13         33.99         55.91         9.58 o
   0  21  13         43.17         53.25         9.09 o
   1  21  13         26.79         40.44        10.46 o
   2  21  13        159.80        169.46        16.24 o
  -3  22  13        117.61        147.47        15.04 o
  -2  22  13          0.16          3.42         7.11 o
  -1  22  13         99.65         82.94        12.37 o
   0  22  13         33.72         51.50        11.37 o
   1  22  13        198.13        265.94        24.20 o
  -8   0  14        187.72        161.51        41.39 o
  -6   0  14        389.10        415.95        67.81 o
  -4   0  14       8420.08       8153.41       168.95 o
  -2   0  14       4960.73       5024.11       319.81 o
   0   0  14       3234.65       3020.03       104.92 o
   2   0  14          2.74         26.18        11.82 o
   4   0  14        845.21        813.09        66.94 o
   6   0  14         24.37         12.28        14.55 o
  -9   1  14         91.17         77.94        21.06 o
  -8   1  14        286.64        292.48        29.04 o
  -7   1  14          8.88         32.43        13.30 o
  -6   1  14        418.66        443.77        40.25 o
  -5   1  14        231.83        197.71        20.99 o
  -4   1  14        490.24        560.11        32.04 o
  -3   1  14        593.15        575.27        34.43 o
  -2   1  14       1857.38       1701.36        71.66 o
  -1   1  14        164.00        147.27        18.93 o
   0   1  14        559.77        521.18        27.38 o
   1   1  14       1953.68       1753.42        59.33 o
   2   1  14       1862.90       1811.20        60.58 o
   3   1  14        441.76        343.85        30.57 o
   4   1  14        130.68        132.88        17.70 o
   5   1  14       1039.03       1136.30        54.03 o
   6   1  14        212.66        186.19        21.33 o
   7   1  14        741.31        839.03        37.99 o
  -9   2  14        731.49        877.99        47.74 o
  -8   2  14         11.50         10.74        10.56 o
  -7   2  14        338.74        319.47        34.22 o
  -6   2  14       2534.55       2680.70        97.65 o
  -5   2  14        144.20        144.88        18.33 o
  -4   2  14       1140.53       1130.86        49.15 o
  -3   2  14         35.16         40.45        12.33 o
  -2   2  14         16.01         18.91        10.30 o
  -1   2  14        492.25        459.65        27.42 o
   0   2  14       5124.61       4633.64        95.04 o
   1   2  14         48.47         33.69         9.33 o
   2   2  14       1457.14       1596.05        57.19 o
   3   2  14       2517.24       2513.36        71.92 o
   4   2  14        216.89        181.56        20.43 o
   5   2  14        132.77        160.14        23.12 o
   6   2  14         40.20         12.53         9.89 o
   7   2  14        344.70        438.48        27.55 o
  -9   3  14         16.01         25.18        12.17 o
  -8   3  14        983.82       1053.95        53.42 o
  -7   3  14          1.80          1.41        10.96 o
  -6   3  14         31.30         33.10        10.27 o
  -5   3  14          6.71          8.79         8.34 o
  -4   3  14       2754.57       2933.43        88.16 o
  -3   3  14        543.19        523.01        36.33 o
  -2   3  14       3768.84       3656.86       115.58 o
  -1   3  14         33.71         13.66         8.60 o
   0   3  14          0.82         15.41        10.10 o
   1   3  14         63.06         57.00        12.63 o
   2   3  14       3367.69       3021.38        78.48 o
   3   3  14          0.25         26.75        11.59 o
   4   3  14          8.85         16.36        11.51 o
   5   3  14        487.82        480.65        34.70 o
   6   3  14         34.18         28.14         9.21 o
   7   3  14          3.34          6.24         9.90 o
  -9   4  14        353.18        427.47        34.25 o
  -8   4  14        351.08        370.40        31.80 o
  -7   4  14        252.60        259.88        30.65 o
  -6   4  14         87.54        143.82        18.36 o
  -5   4  14        571.09        521.80        30.81 o
  -4   4  14       1360.41       1365.40        60.24 o
  -3   4  14          3.36         13.54        10.43 o
  -2   4  14        417.10        452.23        39.77 o
  -1   4  14        854.44        736.24        48.83 o
   0   4  14         95.20         74.14        37.13 o
   1   4  14       1144.54        872.74        47.71 o
   2   4  14        280.80        267.93        24.41 o
   3   4  14       1594.98       1454.50        61.65 o
   4   4  14         24.81         12.25         9.93 o
   5   4  14        881.99        884.53        46.61 o
   6   4  14         22.21         17.52        15.65 o
   7   4  14        361.87        377.64        29.41 o
  -9   5  14        203.97        245.82        25.78 o
  -8   5  14        733.98        717.53        53.97 o
  -7   5  14         53.10         26.72        11.47 o
  -6   5  14        707.67        721.52        39.52 o
  -5   5  14         19.10         20.76         9.15 o
  -4   5  14        702.41        721.14        44.09 o
  -3   5  14          9.90          3.17        13.24 o
  -2   5  14       7052.47       6544.84       148.68 o
  -1   5  14        176.67        190.24        26.02 o
   0   5  14         89.70         82.10        17.89 o
   1   5  14       1509.45       1489.08        62.38 o
   2   5  14        755.48        737.21        52.12 o
   3   5  14        138.15        135.52        20.32 o
   4   5  14        774.53        796.36        59.03 o
   5   5  14        184.18        232.23        24.53 o
   6   5  14         31.21         29.84        11.98 o
   7   5  14         31.25         19.94         9.79 o
  -9   6  14        211.86        245.52        25.44 o
  -8   6  14          5.04         39.02        15.47 o
  -7   6  14        535.16        488.21        40.29 o
  -6   6  14       2465.46       2509.57        72.74 o
  -5   6  14         74.57         32.74        13.82 o
  -4   6  14        604.33        537.98        38.08 o
  -3   6  14        480.59        541.17        54.59 o
  -2   6  14         18.58         54.82        19.97 o
  -1   6  14        569.93        571.11        53.68 o
   0   6  14       6094.90       5809.22       142.54 o
   1   6  14       2021.54       1753.56        60.83 o
   2   6  14          1.40         -6.33        12.22 o
   3   6  14        371.56        279.56        32.18 o
   4   6  14        217.29        226.85        25.05 o
   5   6  14         49.88         48.43        13.64 o
   6   6  14         41.23         22.07         8.64 o
   7   6  14        214.32        235.98        19.36 o
  -9   7  14         99.19        108.30        16.97 o
  -8   7  14         11.28         15.57        11.60 o
  -7   7  14         45.82         49.23        17.85 o
  -6   7  14        833.39        739.09        39.65 o
  -5   7  14        169.99        167.98        24.82 o
  -4   7  14        199.08        264.92        28.76 o
  -3   7  14        119.57        139.75        27.29 o
  -2   7  14        149.97        110.18        19.56 o
  -1   7  14       1674.44       1682.77        65.19 o
   0   7  14         45.79        121.66        26.02 o
   1   7  14       1832.99       1691.77        76.04 o
   2   7  14         39.38         34.10        14.78 o
   3   7  14         98.31         94.18        20.99 o
   4   7  14         84.12         90.67        19.36 o
   5   7  14       2019.60       2093.15        68.07 o
   6   7  14          3.24         -7.53         7.61 o
   7   7  14        304.01        361.54        22.35 o
  -8   8  14        189.04        160.96        25.18 o
  -7   8  14        120.34        132.57        27.56 o
  -6   8  14       1104.13       1070.86        46.67 o
  -5   8  14        257.12        213.14        24.45 o
  -4   8  14       2535.02       2462.78        73.47 o
  -3   8  14        353.87        279.78        31.86 o
  -2   8  14        207.38        239.31        36.85 o
  -1   8  14        528.65        588.24        39.18 o
   0   8  14       6356.25       5865.39       140.67 o
   1   8  14          8.37          4.42        15.37 o
   2   8  14         18.72         18.66        16.23 o
   3   8  14         56.41         39.74        18.49 o
   4   8  14          6.20         14.83        13.23 o
   5   8  14         46.06         47.84        13.60 o
   6   8  14          3.44         -7.35         7.35 o
   7   8  14        147.23        164.42        22.26 o
  -8   9  14        264.15        254.92        29.01 o
  -7   9  14          6.02         -2.91        12.57 o
  -6   9  14         19.07         21.13         8.80 o
  -5   9  14         35.41         26.45         9.39 o
  -4   9  14         40.35         66.35        13.94 o
  -3   9  14        160.67        157.65        24.93 o
  -2   9  14       4010.06       3767.46       141.94 o
  -1   9  14        810.20        673.37        42.06 o
   0   9  14        382.31        366.86        30.56 o
   1   9  14       1331.14       1295.27        83.79 o
   2   9  14        171.93        152.43        40.10 o
   3   9  14         72.12         61.87        14.88 o
   4   9  14          4.38         -8.83        11.71 o
   5   9  14        684.08        782.82        41.89 o
   6   9  14          2.59         11.82        10.23 o
  -8  10  14         24.79         31.17        12.51 o
  -7  10  14         47.02         39.92        15.95 o
  -6  10  14         15.45         35.31        12.00 o
  -5  10  14        337.86        322.00        23.72 o
  -4  10  14       1239.76       1186.81        50.08 o
  -3  10  14         55.81         88.43        17.26 o
  -2  10  14        180.65        157.74        25.71 o
  -1  10  14          6.50         20.52        11.70 o
   0  10  14        140.35        162.75        21.34 o
   1  10  14        210.49        204.17        34.39 o
   2  10  14       1787.01       1740.90        96.33 o
   3  10  14        765.51        748.32        51.89 o
   4  10  14         61.78         49.46        12.59 o
   5  10  14         20.14         22.38        12.64 o
   6  10  14          2.16          1.93         8.62 o
  -8  11  14        842.20        955.68        50.10 o
  -7  11  14         73.32         68.26        18.26 o
  -6  11  14        389.36        384.41        34.89 o
  -5  11  14         22.33         23.21         8.87 o
  -4  11  14        313.82        318.68        23.45 o
  -3  11  14         61.77         46.22        18.61 o
  -2  11  14       2899.93       2989.17       102.84 o
  -1  11  14         37.12         12.61        10.00 o
   0  11  14        481.00        538.93        43.49 o
   1  11  14         68.40        106.44        49.63 o
   2  11  14        796.89        830.37        66.44 o
   3  11  14         52.61         87.47        24.73 o
   4  11  14         59.96         55.95        17.37 o
   5  11  14         40.46         24.06        10.66 o
   6  11  14          1.12         16.19        22.89 o
  -8  12  14          1.74         -1.46         5.84 o
  -7  12  14          3.10         13.02        11.45 o
  -6  12  14        709.30        841.71        48.08 o
  -5  12  14        483.28        464.91        30.00 o
  -4  12  14        188.33        209.41        21.15 o
  -3  12  14         17.40         25.88        10.60 o
  -2  12  14        526.74        484.14        33.17 o
  -1  12  14        413.16        386.59        37.31 o
   0  12  14        125.32        104.94        21.55 o
   1  12  14        248.07        256.86        37.99 o
   2  12  14         20.16         -0.71        19.89 o
   3  12  14        808.67        818.74        63.87 o
   4  12  14          4.84        -14.76        14.89 o
   5  12  14         53.46         75.47        18.72 o
   6  12  14          0.34         10.26         8.93 o
  -7  13  14        251.76        260.97        23.48 o
  -6  13  14        323.64        347.13        29.81 o
  -5  13  14         16.18         14.98         8.77 o
  -4  13  14        671.48        692.35        42.41 o
  -3  13  14          7.89         11.30         8.55 o
  -2  13  14        973.54        950.29        40.73 o
  -1  13  14        802.56        777.61        51.21 o
   0  13  14          0.01         -1.49        13.29 o
   1  13  14        379.74        425.05        46.71 o
   2  13  14       1529.44       1585.15        87.86 o
   3  13  14        221.12        145.21        27.87 o
   4  13  14         51.36         70.60        20.88 o
   5  13  14        453.65        464.24        48.87 o
   6  13  14         28.06         30.78        14.22 o
  -7  14  14         87.17        112.41        14.55 o
  -6  14  14         11.03         21.45         8.82 o
  -5  14  14          1.79        -10.67        10.67 o
  -4  14  14       2176.83       2100.87        71.11 o
  -3  14  14        328.89        388.43        25.75 o
  -2  14  14        255.28        256.57        21.44 o
  -1  14  14         52.11         37.90        13.86 o
   0  14  14       1209.72       1316.34        64.23 o
   1  14  14         28.60         32.70        13.69 o
   2  14  14        204.27        191.83        30.73 o
   3  14  14        194.30        231.32        35.42 o
   4  14  14         18.01         27.00        14.49 o
   5  14  14        386.95        478.13        37.70 o
  -7  15  14         80.41        124.77        25.02 o
  -6  15  14          7.32         -9.72         9.72 o
  -5  15  14        156.12        149.81        18.01 o
  -4  15  14          5.77          9.41        10.84 o
  -3  15  14         28.51         16.38        12.34 o
  -2  15  14         37.00         27.25         8.61 o
  -1  15  14        191.07        151.06        20.52 o
   0  15  14        237.92        239.74        29.09 o
   1  15  14       1746.78       1698.77        69.88 o
   2  15  14         18.87          4.18        12.51 o
   3  15  14        159.86        185.12        29.02 o
   4  15  14        399.31        369.23        55.28 o
   5  15  14       1259.92       1604.97        61.79 o
  -6  16  14         41.16         21.86         7.20 o
  -5  16  14        100.51        113.69        12.92 o
  -4  16  14        185.53        258.76        21.10 o
  -3  16  14        334.35        396.78        27.00 o
  -2  16  14         72.04         70.72        13.16 o
  -1  16  14         28.42         21.85         9.97 o
   0  16  14       2504.37       2589.24        89.31 o
   1  16  14          0.91         -4.76        11.17 o
   2  16  14        105.76        116.24        19.49 o
   3  16  14        724.49        734.29        51.56 o
   4  16  14         85.76         76.45        16.79 o
   5  16  14         25.71         37.52        21.41 o
  -6  17  14        344.11        420.58        45.69 o
  -5  17  14         34.03         49.15         8.71 o
  -4  17  14        201.47        230.35        18.86 o
  -3  17  14         18.50         14.68         8.03 o
  -2  17  14       1354.79       1364.12        48.33 o
  -1  17  14        221.65        220.08        23.12 o
   0  17  14          4.35         25.13        10.07 o
   1  17  14        394.56        408.25        33.38 o
   2  17  14        257.59        238.53        23.86 o
   3  17  14         23.74         39.45        14.26 o
   4  17  14         20.71          4.24        10.58 o
  -5  18  14        396.48        395.17        21.26 o
  -4  18  14         36.39         28.82         7.26 o
  -3  18  14        274.63        303.72        23.79 o
  -2  18  14         11.30         19.46         8.32 o
  -1  18  14        119.49        158.33        18.67 o
   0  18  14        133.88        138.89        16.85 o
   1  18  14          6.10          5.46         7.10 o
   2  18  14         78.79         94.60        18.46 o
   3  18  14        320.55        399.90        27.09 o
   4  18  14         11.78         10.74        12.94 o
  -5  19  14        247.53        246.98        32.85 o
  -4  19  14        272.69        291.76        17.21 o
  -3  19  14          0.80         -8.35         8.35 o
  -2  19  14        684.53        806.90        37.89 o
  -1  19  14         18.69         23.72         8.93 o
   0  19  14          0.04         -6.87         8.56 o
   1  19  14          0.24         -3.48         6.11 o
   2  19  14         61.61         45.94        12.65 o
   3  19  14          1.12         12.48         6.84 o
  -4  20  14          6.14         15.39         7.88 o
  -3  20  14        103.01        112.85        15.29 o
  -2  20  14         89.08        111.46        15.58 o
  -1  20  14          6.42         14.75         8.96 o
   0  20  14        483.21        447.74        25.65 o
   1  20  14          5.18         -7.13         7.13 o
   2  20  14        153.62        199.15        21.71 o
  -3  21  14         30.40         47.41         9.39 o
  -2  21  14        336.73        379.91        26.11 o
  -1  21  14          0.49          6.40         6.48 o
   0  21  14         17.69         12.72         8.39 o
   1  21  14        132.52        169.83        19.76 o
  -7   0  15        307.89        409.13        66.03 o
  -5   0  15        122.88         91.57        23.71 o
  -3   0  15        231.28        198.85        28.09 o
  -1   0  15       2448.55       2062.23       146.36 o
   1   0  15        470.16        395.36        45.61 o
   3   0  15          8.83         18.48        14.24 o
   5   0  15       1037.25        968.64        66.26 o
   7   0  15        134.89        181.79        48.62 o
  -8   1  15         36.12         58.92        18.29 o
  -7   1  15       1041.04       1096.26        56.78 o
  -6   1  15       1093.95       1040.38        58.46 o
  -5   1  15        151.37        128.77        23.36 o
  -4   1  15        379.55        425.14        30.56 o
  -3   1  15         21.37         12.97         7.69 o
  -2   1  15       1682.56       1789.04        67.35 o
  -1   1  15         85.64         86.44        24.97 o
   0   1  15       1056.22       1070.74       135.47 o
   1   1  15         15.78         11.84        11.21 o
   2   1  15          3.16         11.78         8.87 o
   3   1  15        527.85        487.71        32.14 o
   4   1  15        319.00        325.84        26.17 o
   5   1  15        591.66        639.93        38.51 o
   6   1  15          0.26         -0.35         8.63 o
   7   1  15         70.18         79.07        13.25 o
  -8   2  15        916.94        917.72        45.25 o
  -7   2  15         28.42         17.21        11.73 o
  -6   2  15        177.78        237.85        29.01 o
  -5   2  15         85.74         99.55        14.68 o
  -4   2  15       1980.05       1984.44        65.43 o
  -3   2  15        100.65         76.61        15.61 o
  -2   2  15        262.91        269.06        26.93 o
  -1   2  15         61.28         63.46        19.80 o
   0   2  15        359.49        282.82        39.27 o
   1   2  15       1407.34       1334.11        58.84 o
   2   2  15       2543.97       2425.80        71.04 o
   3   2  15        645.10        615.85        35.85 o
   4   2  15        226.97        181.47        22.64 o
   5   2  15        137.37        155.51        19.95 o
   6   2  15          3.94         10.58        10.40 o
   7   2  15        264.77        286.85        23.08 o
  -8   3  15        134.21        145.68        19.95 o
  -7   3  15        220.65        166.13        24.65 o
  -6   3  15         96.90         82.65        15.04 o
  -5   3  15         32.67         15.72         9.43 o
  -4   3  15         56.80         76.99        17.46 o
  -3   3  15         35.70         39.73        10.33 o
  -2   3  15        774.25        691.97        41.95 o
  -1   3  15        980.83        921.43        67.11 o
   0   3  15        426.87        369.35        67.68 o
   1   3  15        226.11        192.00        26.73 o
   2   3  15         64.85         69.53        13.02 o
   3   3  15       1126.83       1137.93        54.80 o
   4   3  15         23.00         18.66         9.69 o
   5   3  15        927.16        972.15        46.18 o
   6   3  15          6.76         13.32        10.08 o
   7   3  15        233.55        322.36        23.64 o
  -8   4  15       1055.74       1013.87        46.56 o
  -7   4  15          8.58          6.09        11.36 o
  -6   4  15          1.18          1.34         9.77 o
  -5   4  15         84.57         65.07        11.77 o
  -4   4  15       2427.49       2411.15        79.97 o
  -3   4  15        859.46        824.35        45.91 o
  -2   4  15        871.74        824.57        66.75 o
  -1   4  15        683.34        649.40        59.91 o
   0   4  15         55.78         63.95        19.69 o
   1   4  15        256.73        211.70        27.31 o
   2   4  15        560.90        560.79        38.57 o
   3   4  15         70.82         47.65        11.93 o
   4   4  15         42.96         34.82        11.88 o
   5   4  15        311.19        293.54        25.99 o
   6   4  15         11.61          1.40         9.25 o
   7   4  15          1.24          7.23         7.22 o
  -8   5  15          4.60         10.60         9.92 o
  -7   5  15        148.98        126.90        20.28 o
  -6   5  15       1041.78       1069.07        46.12 o
  -5   5  15        347.98        335.02        27.32 o
  -4   5  15        190.60        217.28        25.03 o
  -3   5  15        274.40        263.45        26.73 o
  -2   5  15        686.14        783.13        52.51 o
  -1   5  15        164.46        161.17        27.23 o
   0   5  15          6.66          2.02        14.70 o
   1   5  15       1189.43       1056.84        58.88 o
   2   5  15          0.81          0.17         8.93 o
   3   5  15         26.89         12.63        19.74 o
   4   5  15        252.26        232.88        28.00 o
   5   5  15        117.13        109.71        16.37 o
   6   5  15          0.32         12.72         9.08 o
   7   5  15        841.36        942.95        43.49 o
  -8   6  15        103.65         97.11        18.64 o
  -7   6  15        547.14        555.08        40.02 o
  -6   6  15        540.90        468.68        30.29 o
  -5   6  15        985.42        881.34        43.28 o
  -4   6  15        559.29        478.19        31.77 o
  -3   6  15        206.07        213.66        35.38 o
  -2   6  15        496.18        494.88        42.51 o
  -1   6  15         29.40         35.39        20.60 o
   0   6  15       2048.62       2047.03        84.42 o
   1   6  15        233.26        228.47        29.69 o
   2   6  15        299.32        279.08        28.31 o
   3   6  15        481.97        469.54        41.09 o
   4   6  15        288.74        255.47        25.69 o
   5   6  15        324.54        358.56        27.96 o
   6   6  15        204.01        228.94        20.58 o
   7   6  15         57.92         68.34        19.13 o
  -8   7  15        192.61        241.98        27.89 o
  -7   7  15          0.07         -1.87        10.00 o
  -6   7  15       1148.84       1174.09        47.36 o
  -5   7  15        239.24        242.64        22.88 o
  -4   7  15        383.07        384.58        32.75 o
  -3   7  15        831.76        877.95        55.18 o
  -2   7  15       1371.65       1564.66        84.70 o
  -1   7  15        771.14        792.22        52.01 o
   0   7  15       1327.02       1105.47        75.40 o
   1   7  15        387.08        306.47        33.69 o
   2   7  15        188.41        212.25        28.39 o
   3   7  15        345.53        296.13        29.45 o
   4   7  15        565.08        540.73        42.52 o
   5   7  15        380.89        431.27        26.89 o
   6   7  15         13.98         11.85         6.65 o
  -8   8  15        636.40        693.04        43.92 o
  -7   8  15        393.15        436.76        75.11 o
  -6   8  15         20.67         35.64        11.61 o
  -5   8  15         54.49         56.96        11.46 o
  -4   8  15        397.56        455.48        31.51 o
  -3   8  15        261.74        210.78        28.96 o
  -2   8  15        280.05        251.42        30.67 o
  -1   8  15         72.28         80.21        17.12 o
   0   8  15       1050.80       1063.84        62.48 o
   1   8  15         87.40         57.83        16.28 o
   2   8  15          2.39         -2.07        16.62 o
   3   8  15       2181.15       2191.65        75.45 o
   4   8  15         15.01         15.67        10.89 o
   5   8  15        666.18        669.66        37.42 o
   6   8  15        148.95        139.89        17.21 o
  -8   9  15          5.16          7.36         9.47 o
  -7   9  15        132.97        154.47        24.22 o
  -6   9  15        278.70        289.92        25.82 o
  -5   9  15        153.45        127.65        17.19 o
  -4   9  15        195.54        209.37        21.76 o
  -3   9  15        513.61        459.97        41.26 o
  -2   9  15       3027.65       3187.47       128.80 o
  -1   9  15        530.60        522.20        37.00 o
   0   9  15        730.62        736.87        43.09 o
   1   9  15         23.37         35.45        21.10 o
   2   9  15        401.66        443.15        49.03 o
   3   9  15         60.55         62.22        28.50 o
   4   9  15        995.98       1003.99        56.69 o
   5   9  15         55.31         97.39        21.69 o
   6   9  15        149.74        178.65        22.49 o
  -8  10  15        620.27        704.65        45.85 o
  -7  10  15          1.06          8.34        18.02 o
  -6  10  15        522.39        648.20        36.28 o
  -5  10  15        687.17        618.49        34.29 o
  -4  10  15       1520.41       1657.36        65.01 o
  -3  10  15         22.25          8.02        12.19 o
  -2  10  15         79.45        101.51        17.66 o
  -1  10  15        486.88        465.93        34.56 o
   0  10  15        859.23        877.68        46.55 o
   1  10  15        114.94        113.12        27.48 o
   2  10  15        424.31        511.79        52.39 o
   3  10  15        304.00        306.70        40.42 o
   4  10  15          8.38         30.85        19.27 o
   5  10  15         63.57         56.51        17.14 o
   6  10  15        104.78        100.22        16.16 o
  -7  11  15          5.19        -11.75        11.75 o
  -6  11  15          6.55         20.98        11.43 o
  -5  11  15         52.54         53.85        10.55 o
  -4  11  15        292.01        323.19        29.02 o
  -3  11  15        656.90        552.02        38.18 o
  -2  11  15        138.36        137.77        20.01 o
  -1  11  15         63.63         69.02        15.10 o
   0  11  15        616.00        549.16        36.60 o
   1  11  15        624.21        617.57        56.53 o
   2  11  15         12.76          6.43        29.67 o
   3  11  15        468.32        421.81        46.55 o
   4  11  15          0.72          2.51        15.44 o
   5  11  15        351.17        433.66        38.29 o
  -7  12  15          7.96         -4.54        10.73 o
  -6  12  15         11.05         17.16         9.12 o
  -5  12  15        125.31        109.84        14.22 o
  -4  12  15       1707.09       1715.37        63.34 o
  -3  12  15          4.08         13.35        10.18 o
  -2  12  15        695.28        679.04        37.27 o
  -1  12  15        284.42        341.67        34.44 o
   0  12  15        200.71        261.59        30.20 o
   1  12  15          0.55         32.80        17.43 o
   2  12  15        630.21        637.39        56.40 o
   3  12  15          4.29         -3.52        14.24 o
   4  12  15          0.00         12.85        12.39 o
   5  12  15        302.89        299.23        29.60 o
  -7  13  15        122.93        140.21        19.34 o
  -6  13  15        804.86        962.82        48.36 o
  -5  13  15        415.39        477.14        36.16 o
  -4  13  15        667.53        697.40        31.97 o
  -3  13  15         29.32         13.44         8.36 o
  -2  13  15       1455.33       1565.65        55.37 o
  -1  13  15          1.91         -8.43        13.86 o
   0  13  15        118.96        116.46        18.54 o
   1  13  15        778.66        802.89        61.78 o
   2  13  15        253.48        255.61        35.77 o
   3  13  15         56.64         59.78        18.78 o
   4  13  15       1015.06       1076.53        61.49 o
   5  13  15         61.07         96.72        16.81 o
  -6  14  15          0.01         -1.46         9.02 o
  -5  14  15         88.13        123.27        19.33 o
  -4  14  15        651.12        653.91        37.38 o
  -3  14  15         14.40         21.43         7.80 o
  -2  14  15        293.19        248.56        22.02 o
  -1  14  15        514.91        421.69        32.15 o
   0  14  15         37.14         12.31        12.45 o
   1  14  15        161.37        134.06        26.17 o
   2  14  15        186.28        186.73        28.89 o
   3  14  15        447.01        490.71        43.91 o
   4  14  15          9.30         17.36        23.52 o
   5  14  15        381.76        433.11        31.14 o
  -6  15  15       1049.04       1102.31        47.74 o
  -5  15  15          2.51         20.12        10.28 o
  -4  15  15         66.07         78.30        12.36 o
  -3  15  15        166.57        140.45        16.15 o
  -2  15  15        242.97        283.89        23.06 o
  -1  15  15          2.24        -12.29        12.29 o
   0  15  15        448.33        446.14        36.61 o
   1  15  15         81.10         89.34        18.78 o
   2  15  15        122.24        146.21        25.70 o
   3  15  15          0.26         26.15        11.45 o
   4  15  15        168.20        127.37        19.61 o
  -6  16  15         44.31         19.29         9.67 o
  -5  16  15        514.09        552.35        26.98 o
  -4  16  15       1334.01       1502.19        44.67 o
  -3  16  15          3.87         -0.18         8.39 o
  -2  16  15        161.70        172.60        20.17 o
  -1  16  15         23.02         25.42        12.20 o
   0  16  15         11.07         11.98         8.30 o
   1  16  15          5.37        -11.28        11.28 o
   2  16  15        310.07        287.41        26.88 o
   3  16  15        880.88        982.12        53.80 o
   4  16  15         19.69         25.67         9.85 o
  -5  17  15         60.47         90.52        12.59 o
  -4  17  15         31.24         52.57        10.40 o
  -3  17  15        136.26        143.14        16.65 o
  -2  17  15        831.07        954.16        42.45 o
  -1  17  15         17.92         17.46         9.04 o
   0  17  15        181.34        165.70        17.90 o
   1  17  15        332.63        387.25        31.11 o
   2  17  15         47.89         41.41        10.66 o
   3  17  15          4.18         18.44         8.63 o
  -4  18  15        761.98        861.53        27.95 o
  -3  18  15         13.62         21.23         6.29 o
  -2  18  15        260.26        286.35        22.22 o
  -1  18  15         45.84         75.64        12.40 o
   0  18  15         94.57        101.93        13.55 o
   1  18  15        100.44        111.69        13.41 o
   2  18  15         86.69         65.99        12.74 o
  -3  19  15         62.49         72.40        14.91 o
  -2  19  15         59.06         84.49        14.07 o
  -1  19  15          0.07          4.87         7.21 o
   0  19  15          0.64         -5.95         5.95 o
   1  19  15        668.48        772.53        35.68 o
   2  19  15          0.60          3.13        17.88 o
  -2  20  15        305.61        360.97        23.36 o
  -1  20  15        123.98        124.20        12.46 o
   0  20  15        373.73        506.21        34.79 o
  -8   0  16       1041.31       1098.25        81.11 o
  -6   0  16        843.74        680.85        85.52 o
  -4   0  16       2172.11       2493.86       115.03 o
  -2   0  16       1951.16       2084.75       102.90 o
   0   0  16         11.51         -3.54        17.43 o
   2   0  16        566.13        536.13        53.51 o
   4   0  16       1654.08       1536.31        65.48 o
   6   0  16          2.60          1.80         8.73 o
  -8   1  16        203.86        282.33        29.68 o
  -7   1  16        454.98        511.81        47.49 o
  -6   1  16        140.37        124.72        28.27 o
  -5   1  16        209.51        209.06        27.96 o
  -4   1  16         43.74         65.70        14.75 o
  -3   1  16        356.50        276.75        24.96 o
  -2   1  16        124.55        139.81        19.52 o
  -1   1  16       1565.60       1335.23        85.94 o
   0   1  16        743.43        685.21        61.54 o
   1   1  16       1584.78       1600.76        67.20 o
   2   1  16         94.86         94.15        17.54 o
   3   1  16        518.36        443.07        29.51 o
   4   1  16        158.84        164.62        20.25 o
   5   1  16        335.69        276.98        24.81 o
   6   1  16          3.02         11.18         7.59 o
  -8   2  16          1.95          4.49         8.40 o
  -7   2  16         81.92        112.46        17.46 o
  -6   2  16        194.94        160.90        28.21 o
  -5   2  16        315.99        335.79        28.71 o
  -4   2  16       1469.56       1596.09        57.74 o
  -3   2  16        677.66        622.99        36.47 o
  -2   2  16        622.85        635.14        40.86 o
  -1   2  16        885.14        829.13        67.04 o
   0   2  16       1036.93        965.93        72.45 o
   1   2  16        199.36        211.96        27.74 o
   2   2  16        269.45        287.11        28.09 o
   3   2  16        185.05        198.07        20.26 o
   4   2  16        140.80        128.42        18.39 o
   5   2  16        815.31        820.13        46.71 o
   6   2  16         77.78         72.67        13.06 o
  -8   3  16        108.93         42.42        14.39 o
  -7   3  16         65.55         84.13        15.91 o
  -6   3  16       2367.26       2566.30        75.10 o
  -5   3  16        239.60        214.84        21.53 o
  -4   3  16       1585.80       1723.55        59.97 o
  -3   3  16          0.94         -5.35         8.50 o
  -2   3  16        821.37        986.53        50.05 o
  -1   3  16         18.37         13.48        14.30 o
   0   3  16       2633.06       2621.62       118.67 o
   1   3  16         27.78         23.10        13.24 o
   2   3  16        273.73        257.85        26.27 o
   3   3  16        455.62        379.57        30.77 o
   4   3  16         35.80         18.50        12.75 o
   5   3  16          6.86         15.37        10.61 o
   6   3  16         40.13         21.52         8.94 o
  -8   4  16          8.51         10.83        21.43 o
  -7   4  16        234.24        257.16        25.87 o
  -6   4  16          2.96         28.38        11.89 o
  -5   4  16         93.53        134.61        17.59 o
  -4   4  16         27.64         32.60        12.59 o
  -3   4  16        329.87        342.71        29.79 o
  -2   4  16          0.98          6.05        10.03 o
  -1   4  16       1182.48       1074.70        60.35 o
   0   4  16       1054.55        988.47        72.51 o
   1   4  16       1017.39        905.81        56.46 o
   2   4  16         67.09         70.92        17.16 o
   3   4  16        367.48        397.13        31.80 o
   4   4  16         76.43         46.19         9.97 o
   5   4  16        782.34        779.58        37.67 o
   6   4  16          3.87          1.39         8.69 o
  -8   5  16         71.23         61.62        13.53 o
  -7   5  16         19.55         31.15        12.07 o
  -6   5  16       1486.66       1570.66        58.95 o
  -5   5  16          8.08          4.20         9.56 o
  -4   5  16       1304.77       1254.94        50.27 o
  -3   5  16        147.35        184.74        26.50 o
  -2   5  16       1141.18       1147.14        63.60 o
  -1   5  16        298.89        415.35        55.17 o
   0   5  16       1131.33       1094.37        75.67 o
   1   5  16        578.98        615.98        46.60 o
   2   5  16        183.51        148.57        20.88 o
   3   5  16        342.55        344.39        35.09 o
   4   5  16        107.17        105.96        16.09 o
   5   5  16         17.55         10.80         8.42 o
   6   5  16        150.77        175.27        18.15 o
  -8   6  16        216.76        248.47        24.13 o
  -7   6  16        214.40        280.28        25.79 o
  -6   6  16        347.58        277.21        25.46 o
  -5   6  16         54.94         78.81        14.18 o
  -4   6  16        388.33        442.72        34.50 o
  -3   6  16        111.31         96.20        17.26 o
  -2   6  16        488.17        589.27        45.66 o
  -1   6  16         78.02        115.30        25.39 o
   0   6  16        498.36        549.71        44.25 o
   1   6  16         46.12         26.80        11.91 o
   2   6  16        533.36        517.17        53.36 o
   3   6  16        601.30        488.45        40.80 o
   4   6  16        114.19        101.20        16.46 o
   5   6  16         70.63         77.32        12.08 o
   6   6  16         12.18         11.91        14.71 o
  -8   7  16        130.32        137.69        25.07 o
  -7   7  16        110.53        125.95        17.29 o
  -6   7  16        151.62        122.47        14.92 o
  -5   7  16        793.04        774.82        38.41 o
  -4   7  16       1237.74       1016.01        50.85 o
  -3   7  16        120.16         94.93        17.67 o
  -2   7  16        122.51        121.32        22.09 o
  -1   7  16        376.60        263.49        36.83 o
   0   7  16        225.95        208.18        28.61 o
   1   7  16        463.42        447.20        39.17 o
   2   7  16          0.05         -0.88        13.54 o
   3   7  16       1067.50       1002.32        70.27 o
   4   7  16          8.83         -0.82        14.80 o
   5   7  16         24.92         13.53        12.76 o
   6   7  16         53.22         47.44        19.21 o
  -7   8  16        124.62        126.14        21.19 o
  -6   8  16        996.21        922.86        42.43 o
  -5   8  16         13.44         12.25         8.93 o
  -4   8  16        956.49       1028.17        50.25 o
  -3   8  16         35.15         50.90        17.29 o
  -2   8  16       1132.19       1087.70        60.18 o
  -1   8  16        298.42        351.51        29.89 o
   0   8  16         26.25         27.47        13.44 o
   1   8  16        437.49        386.47        36.51 o
   2   8  16        560.50        589.78        55.66 o
   3   8  16         51.71         47.86        19.04 o
   4   8  16         71.95         46.37        16.88 o
   5   8  16         37.22         38.37        14.65 o
   6   8  16         11.24         -3.42        13.87 o
  -7   9  16         87.91        127.33        20.07 o
  -6   9  16        103.18         96.23        16.41 o
  -5   9  16        388.01        425.86        27.48 o
  -4   9  16        462.69        464.07        30.04 o
  -3   9  16         24.64         20.94        15.62 o
  -2   9  16        745.20        783.24        62.62 o
  -1   9  16        388.18        414.62        32.38 o
   0   9  16        989.52       1050.07        58.97 o
   1   9  16          2.42          7.95        17.47 o
   2   9  16        141.27        113.19        25.39 o
   3   9  16        154.97        153.80        27.90 o
   4   9  16        137.70        141.72        25.83 o
   5   9  16          5.47         19.87        12.51 o
  -7  10  16        245.37        278.20        26.67 o
  -6  10  16         50.29         46.83        12.62 o
  -5  10  16         15.49          7.23         7.96 o
  -4  10  16        234.14        231.49        24.27 o
  -3  10  16        173.84        178.11        26.26 o
  -2  10  16        518.85        534.02        41.35 o
  -1  10  16        237.63        186.71        20.97 o
   0  10  16        119.61        124.49        20.40 o
   1  10  16        682.19        690.03        58.66 o
   2  10  16         82.52         56.92        18.21 o
   3  10  16        218.64        187.17        29.98 o
   4  10  16          6.83          8.63        21.35 o
   5  10  16         50.22         41.52        13.56 o
  -7  11  16         59.11         57.04        13.86 o
  -6  11  16       1157.78       1237.43        50.10 o
  -5  11  16        330.10        314.87        24.51 o
  -4  11  16       1738.81       1867.35        63.61 o
  -3  11  16        254.62        195.03        25.68 o
  -2  11  16        617.98        607.29        33.88 o
  -1  11  16         23.57         11.60        10.34 o
   0  11  16       1927.61       1963.72        75.53 o
   1  11  16         74.40         62.49        39.73 o
   2  11  16        309.93        296.97        37.21 o
   3  11  16          0.19         -0.76        14.37 o
   4  11  16         17.90          2.18        10.58 o
   5  11  16         15.49         22.47        10.17 o
  -6  12  16         47.48         69.41        10.97 o
  -5  12  16          3.20         -1.60         7.58 o
  -4  12  16        176.27        158.76        16.97 o
  -3  12  16        143.61        118.99        15.36 o
  -2  12  16         66.40         95.69        15.10 o
  -1  12  16        272.83        226.60        22.92 o
   0  12  16        275.66        341.09        31.77 o
   1  12  16        179.61        150.11        26.81 o
   2  12  16          3.11         -4.40        12.62 o
   3  12  16          2.75          2.38        12.81 o
   4  12  16          8.15         14.71        10.22 o
  -6  13  16        417.14        447.11        27.30 o
  -5  13  16        256.47        309.42        26.32 o
  -4  13  16        650.46        641.95        30.86 o
  -3  13  16         87.11        102.82        13.87 o
  -2  13  16        767.82        759.75        36.22 o
  -1  13  16         32.90         33.02         9.55 o
   0  13  16       1113.03       1162.02        55.31 o
   1  13  16         20.71         19.35        12.85 o
   2  13  16          6.23          0.94        12.09 o
   3  13  16        183.53        220.61        28.91 o
   4  13  16          0.55         22.11        21.31 o
  -6  14  16        111.78        127.17        16.87 o
  -5  14  16        328.15        462.86        29.92 o
  -4  14  16        112.92        132.64        13.96 o
  -3  14  16        121.70        101.07        12.00 o
  -2  14  16        801.79        815.23        36.04 o
  -1  14  16        172.17        146.42        18.43 o
   0  14  16        236.48        262.97        22.95 o
   1  14  16          1.36         -0.19        12.90 o
   2  14  16        145.85        167.68        25.38 o
   3  14  16        125.50        151.40        24.99 o
   4  14  16          2.89          3.48         7.80 o
  -5  15  16        188.78        213.68        19.13 o
  -4  15  16          5.81         15.63         6.27 o
  -3  15  16         17.47         56.11        10.77 o
  -2  15  16         27.13         41.41        10.52 o
  -1  15  16        252.12        242.71        22.20 o
   0  15  16          0.03         20.67         8.67 o
   1  15  16        343.36        358.93        29.59 o
   2  15  16         67.01         56.72        13.07 o
   3  15  16        403.59        444.91        27.56 o
  -4  16  16        175.13        211.07        16.21 o
  -3  16  16        124.88        156.24        24.15 o
  -2  16  16        442.56        535.12        26.07 o
  -1  16  16        162.31        132.83        15.66 o
   0  16  16          0.68         13.77         8.43 o
   1  16  16          7.74         15.95         9.03 o
   2  16  16        540.56        571.82        31.83 o
   3  16  16         84.65        109.10        24.39 o
  -4  17  16        204.37        262.08        23.51 o
  -3  17  16         23.79         11.72         5.89 o
  -2  17  16        321.88        370.69        23.43 o
  -1  17  16         44.61         44.96         9.46 o
   0  17  16        356.45        401.69        24.36 o
   1  17  16         90.14        133.61        14.05 o
   2  17  16         30.84         45.89        11.34 o
  -3  18  16        106.07        128.87        17.05 o
  -2  18  16         53.92         54.67        10.70 o
  -1  18  16        112.09        116.62        12.97 o
   0  18  16          4.80         11.82         9.10 o
   1  18  16         91.26        105.90        16.70 o
  -1  19  16         66.91         65.25        15.98 o
  -7   0  17        500.80        474.12        57.45 o
  -5   0  17         46.71         11.52        11.96 o
  -3   0  17        168.42        108.47        26.82 o
  -1   0  17        657.41        664.90        86.33 o
   1   0  17       6768.37       6746.31       262.08 o
   3   0  17        271.82        163.76        27.61 o
   5   0  17        667.98        787.75        70.82 o
  -7   1  17         82.50         61.76        16.40 o
  -6   1  17        197.23        289.40        36.44 o
  -5   1  17         41.31         60.71        18.44 o
  -4   1  17       3103.15       3284.67        89.26 o
  -3   1  17         34.88         35.09        13.03 o
  -2   1  17        225.67        222.37        25.96 o
  -1   1  17         13.20         22.35        12.40 o
   0   1  17       2972.80       2921.76       124.29 o
   1   1  17         10.20         73.02        27.02 o
   2   1  17         34.01         62.30        16.37 o
   3   1  17        209.79        226.57        23.04 o
   4   1  17        165.11        145.55        19.72 o
   5   1  17          7.07         10.21        17.88 o
  -7   2  17        164.27        168.46        24.79 o
  -6   2  17       1028.33        964.40        65.31 o
  -5   2  17        178.90        160.31        24.30 o
  -4   2  17         49.85         44.07        12.71 o
  -3   2  17         78.41         66.81        12.77 o
  -2   2  17       3624.90       3868.70       139.83 o
  -1   2  17         87.49         55.85        38.22 o
   0   2  17        160.91        187.47        33.59 o
   1   2  17        562.71        597.16        55.81 o
   2   2  17         75.17         82.46        15.31 o
   3   2  17        139.48        139.95        19.12 o
   4   2  17         53.01         53.75        18.50 o
   5   2  17        445.14        505.73        33.12 o
  -7   3  17          1.91         -3.65        12.21 o
  -6   3  17          8.49         23.22         8.84 o
  -5   3  17        563.71        448.97        31.99 o
  -4   3  17         18.13         25.82         8.63 o
  -3   3  17          7.07          3.26         9.60 o
  -2   3  17        139.81        186.67        23.94 o
  -1   3  17       1330.45       1155.72        78.66 o
   0   3  17        288.56        253.01        38.14 o
   1   3  17        321.50        331.05        41.95 o
   2   3  17        273.71        210.41        22.31 o
   3   3  17       2488.11       2543.72        86.73 o
   4   3  17         30.50         35.77         9.76 o
   5   3  17        269.73        297.00        25.15 o
  -7   4  17         55.69         34.79         9.13 o
  -6   4  17       1218.84       1187.39        46.83 o
  -5   4  17         11.25         12.22         9.30 o
  -4   4  17         14.54         58.58        11.07 o
  -3   4  17          3.19          6.99         9.72 o
  -2   4  17       4224.64       4507.31       140.65 o
  -1   4  17          0.42         16.81        13.68 o
   0   4  17        580.90        546.49        53.80 o
   1   4  17         50.32         97.61        28.65 o
   2   4  17        480.21        449.93        37.46 o
   3   4  17          0.55         21.41        12.61 o
   4   4  17          7.25          1.84         8.96 o
   5   4  17         25.96         31.87        12.08 o
  -7   5  17        150.50        165.97        17.40 o
  -6   5  17        188.24        222.78        21.09 o
  -5   5  17        711.01        629.86        37.13 o
  -4   5  17       1409.97       1413.36        51.64 o
  -3   5  17          0.34         13.22         9.06 o
  -2   5  17         89.46         91.25        20.84 o
  -1   5  17        267.67        185.45        32.25 o
   0   5  17         71.75         30.51        21.74 o
   1   5  17         53.51         82.71        20.01 o
   2   5  17         54.14         46.45        28.58 o
   3   5  17       1222.70       1211.61        73.15 o
   4   5  17         12.35         -8.90        14.13 o
   5   5  17         12.39          9.17         7.37 o
  -7   6  17         42.53         26.99         7.96 o
  -6   6  17        346.72        306.49        23.92 o
  -5   6  17          0.32         -3.72         8.60 o
  -4   6  17         27.75         79.57        16.53 o
  -3   6  17        666.08        531.71        32.23 o
  -2   6  17       1827.73       1827.52        77.06 o
  -1   6  17         51.18         87.94        16.31 o
   0   6  17         79.15         78.91        21.94 o
   1   6  17       2354.49       2323.77       100.72 o
   2   6  17        142.82        116.44        24.93 o
   3   6  17        388.39        390.98        42.34 o
   4   6  17         94.27        107.08        20.09 o
   5   6  17        312.61        349.71        42.46 o
  -7   7  17         64.80         53.37        12.01 o
  -6   7  17        373.03        507.01        34.19 o
  -5   7  17         27.39         19.25         9.03 o
  -4   7  17       4896.40       5044.88       105.76 o
  -3   7  17         48.36         22.66        11.80 o
  -2   7  17        149.69        137.17        22.30 o
  -1   7  17          2.31        -10.44        10.58 o
   0   7  17       1077.22       1181.34        61.19 o
   1   7  17         98.23        109.22        22.47 o
   2   7  17        150.48        189.53        31.67 o
   3   7  17         44.94         43.41        18.78 o
   4   7  17          0.06         -0.36        18.23 o
   5   7  17         21.04         39.85        11.79 o
  -7   8  17          0.74         13.61        10.92 o
  -6   8  17         45.24         42.69        11.60 o
  -5   8  17          0.73          7.80         7.84 o
  -4   8  17          0.22         19.52        10.67 o
  -3   8  17          1.75          8.10        10.09 o
  -2   8  17         74.97        120.88        20.20 o
  -1   8  17        251.67        176.65        23.59 o
   0   8  17         73.94         87.65        18.83 o
   1   8  17       3534.85       3418.32       131.01 o
   2   8  17         87.99        127.50        27.25 o
   3   8  17        165.77        172.22        28.45 o
   4   8  17          1.02          2.69        34.85 o
   5   8  17        907.31       1189.83        79.87 o
  -6   9  17         21.33         46.00        11.54 o
  -5   9  17         55.67         54.74        10.22 o
  -4   9  17        823.49        809.17        48.19 o
  -3   9  17          4.47         10.58         9.31 o
  -2   9  17        135.91        124.52        18.45 o
  -1   9  17        183.06        124.81        20.44 o
   0   9  17       1508.02       1607.79        83.51 o
   1   9  17         20.77         39.35        18.41 o
   2   9  17          1.10          9.13        15.39 o
   3   9  17        646.24        706.20        52.33 o
   4   9  17         40.00         74.67        21.07 o
   5   9  17         12.96         11.71        12.03 o
  -6  10  17        898.57        934.32        54.93 o
  -5  10  17          7.46          2.68         8.00 o
  -4  10  17        198.15        259.12        20.63 o
  -3  10  17         16.48          8.20        11.67 o
  -2  10  17       2277.78       2393.84        94.03 o
  -1  10  17         53.23         52.61        12.72 o
   0  10  17         12.58          6.15        11.20 o
   1  10  17         71.39         23.37        35.95 o
   2  10  17         58.48         74.81        20.33 o
   3  10  17         60.34         53.79        18.75 o
   4  10  17        185.07        225.97        26.56 o
  -6  11  17         41.22         37.00        10.79 o
  -5  11  17         12.70         29.94         8.60 o
  -4  11  17         81.51         96.05        12.96 o
  -3  11  17          0.78          4.77         8.91 o
  -2  11  17          8.15         17.11        12.48 o
  -1  11  17        997.11        968.42        38.74 o
   0  11  17        298.64        292.64        35.11 o
   1  11  17          0.49          2.35        14.03 o
   2  11  17         29.67         36.34        21.97 o
   3  11  17       1398.26       1664.55        74.08 o
   4  11  17          0.25          1.72         7.65 o
  -6  12  17        268.07        259.48        33.14 o
  -5  12  17          1.46          8.43         6.89 o
  -4  12  17        426.95        450.74        24.56 o
  -3  12  17          9.95         -1.30         8.56 o
  -2  12  17       1483.56       1483.64        61.14 o
  -1  12  17         73.97         99.23        12.72 o
   0  12  17         68.02         83.95        22.35 o
   1  12  17        830.54        780.08        54.26 o
   2  12  17        233.01        249.05        30.87 o
   3  12  17        115.55        102.91        19.54 o
   4  12  17        159.33        199.60        22.24 o
  -5  13  17        175.21        169.18        16.82 o
  -4  13  17        763.99        857.62        34.85 o
  -3  13  17         73.75         54.19        10.12 o
  -2  13  17         32.61         33.56         8.21 o
  -1  13  17         95.14         71.63        10.63 o
   0  13  17          1.94         -2.11         7.75 o
   1  13  17          0.91         10.25        10.53 o
   2  13  17        130.55        171.48        24.72 o
   3  13  17         10.28         27.22        10.94 o
  -5  14  17          9.43         24.00         8.48 o
  -4  14  17         59.08         81.88        16.37 o
  -3  14  17        146.65        117.71        13.10 o
  -2  14  17        383.10        364.36        21.85 o
  -1  14  17         36.39         30.02         9.49 o
   0  14  17          0.47         -8.33        10.60 o
   1  14  17        818.98        826.06        41.55 o
   2  14  17        388.34        383.69        27.00 o
   3  14  17         83.15         81.46        14.43 o
  -4  15  17       2185.39       2575.40        75.62 o
  -3  15  17         37.94         27.55         7.87 o
  -2  15  17         32.01         38.04         7.95 o
  -1  15  17         54.88         40.10         9.07 o
   0  15  17        762.80        869.61        42.73 o
   1  15  17         34.39         38.87         8.56 o
   2  15  17         14.68         14.39         6.03 o
  -3  16  17        159.47        153.26        15.60 o
  -2  16  17        354.32        432.24        26.90 o
  -1  16  17         10.48          5.89         5.37 o
   0  16  17          3.72          8.10         8.08 o
   1  16  17        167.15        213.98        18.73 o
  -2  17  17        146.63        154.32        27.53 o
  -1  17  17        166.12        175.43        20.77 o
   0  17  17        141.82        160.31        15.64 o
  -6   0  18       2373.62       2498.10       132.65 o
  -4   0  18         47.38         29.18        15.37 o
  -2   0  18        409.43        493.48        48.12 o
   0   0  18        952.75        963.30        97.99 o
   2   0  18         41.28         34.45        22.75 o
   4   0  18        361.99        477.43        53.84 o
  -7   1  18        218.36        266.81        26.52 o
  -6   1  18         93.68        144.58        24.83 o
  -5   1  18         60.48         78.79        15.57 o
  -4   1  18        608.78        660.83        37.66 o
  -3   1  18        251.02        191.66        21.88 o
  -2   1  18        134.86        159.65        20.88 o
  -1   1  18       2217.03       2262.89       106.24 o
   0   1  18          2.52          4.57        16.34 o
   1   1  18         94.48         64.15        21.94 o
   2   1  18        435.91        420.40        43.49 o
   3   1  18        516.47        542.54        39.58 o
   4   1  18          7.00          7.09        15.42 o
  -7   2  18         95.15        102.94        17.20 o
  -6   2  18        861.53        915.36        55.97 o
  -5   2  18         70.11         82.41        16.64 o
  -4   2  18        432.68        431.47        31.31 o
  -3   2  18        441.82        390.97        30.02 o
  -2   2  18        879.66        997.47        48.13 o
  -1   2  18       1001.61        968.12        70.48 o
   0   2  18         48.12         38.90        33.99 o
   1   2  18        834.92        883.31        64.56 o
[truncated: 16,684 more chars]
